# Supplementary material for: Identification and profiling of narrow-leafed lupin (Lupinus angustifolius) microRNAs during seed development
Source: BMC Genomics. 2019 Feb 14;20:135. doi: 10.1186/s12864-019-5521-8 (PMC6376761; doi:10.1186/s12864-019-5521-8)
Supplement: Supplementary file 1 — ShortStack annotation of the predicted miRNA loci. (ZIP 41 kb) [file 12864_2019_5521_MOESM1_ESM.zip]

Archive with 57 entries (56 files):
- miRNA_StarSequences/
- miRNA_StarSequences/Cluster_103001_Y.txt
- miRNA_StarSequences/Cluster_104602_Y.txt
- miRNA_StarSequences/Cluster_105626_Y.txt
- miRNA_StarSequences/Cluster_107495_Y.txt
- miRNA_StarSequences/Cluster_121512_Y.txt
- miRNA_StarSequences/Cluster_121646_Y.txt
- miRNA_StarSequences/Cluster_125081_Y.txt
- miRNA_StarSequences/Cluster_136689_Y.txt
- miRNA_StarSequences/Cluster_137948_Y.txt
- miRNA_StarSequences/Cluster_139258_Y.txt
- miRNA_StarSequences/Cluster_141319_Y.txt
- miRNA_StarSequences/Cluster_141478_Y.txt
- miRNA_StarSequences/Cluster_144321_Y.txt
- miRNA_StarSequences/Cluster_149730_Y.txt
- miRNA_StarSequences/Cluster_162973_Y.txt
- miRNA_StarSequences/Cluster_165733_Y.txt
- miRNA_StarSequences/Cluster_170753_Y.txt
- miRNA_StarSequences/Cluster_173622_Y.txt
- miRNA_StarSequences/Cluster_176418_Y.txt
- miRNA_StarSequences/Cluster_179834_Y.txt
- miRNA_StarSequences/Cluster_183051_Y.txt
- miRNA_StarSequences/Cluster_23906_Y.txt
- miRNA_StarSequences/Cluster_23925_Y.txt
- miRNA_StarSequences/Cluster_24428_Y.txt
- miRNA_StarSequences/Cluster_24579_Y.txt
- miRNA_StarSequences/Cluster_34846_Y.txt
- miRNA_StarSequences/Cluster_36350_Y.txt
- miRNA_StarSequences/Cluster_36535_Y.txt
- miRNA_StarSequences/Cluster_36538_Y.txt
- miRNA_StarSequences/Cluster_36647_Y.txt
- miRNA_StarSequences/Cluster_36667_Y.txt
- miRNA_StarSequences/Cluster_40046_Y.txt
- miRNA_StarSequences/Cluster_40554_Y.txt
- miRNA_StarSequences/Cluster_41367_Y.txt
- miRNA_StarSequences/Cluster_48122_Y.txt
- miRNA_StarSequences/Cluster_4962_Y.txt
- miRNA_StarSequences/Cluster_53323_Y.txt
- miRNA_StarSequences/Cluster_54288_Y.txt
- miRNA_StarSequences/Cluster_54918_Y.txt
- miRNA_StarSequences/Cluster_56522_Y.txt
- miRNA_StarSequences/Cluster_64105_Y.txt
- miRNA_StarSequences/Cluster_65640_Y.txt
- miRNA_StarSequences/Cluster_67049_Y.txt
- miRNA_StarSequences/Cluster_67136_Y.txt
- miRNA_StarSequences/Cluster_67271_Y.txt
- miRNA_StarSequences/Cluster_70468_Y.txt
- miRNA_StarSequences/Cluster_7075_Y.txt
- miRNA_StarSequences/Cluster_75875_Y.txt
- miRNA_StarSequences/Cluster_79939_Y.txt
- miRNA_StarSequences/Cluster_80199_Y.txt
- miRNA_StarSequences/Cluster_81418_Y.txt
- miRNA_StarSequences/Cluster_81419_Y.txt
- miRNA_StarSequences/Cluster_81608_Y2.txt
- miRNA_StarSequences/Cluster_86914_Y.txt
- miRNA_StarSequences/Cluster_92781_Y.txt
- miRNA_StarSequences/Cluster_93342_Y.txt
