# Supplementary material for: Identification and profiling of narrow-leafed lupin (Lupinus angustifolius) microRNAs during seed development
Source: BMC Genomics. 2019 Feb 14;20:135. doi: 10.1186/s12864-019-5521-8 (PMC6376761; doi:10.1186/s12864-019-5521-8)
Supplement: Supplementary file 1 — ShortStack annotation of the predicted miRNA loci. (ZIP 41 kb) [file 12864_2019_5521_MOESM1_ESM.zip › miRNA_StarSequences/Cluster_103001_Y.txt]

Cluster_103001 Original Location: Scaffold_112_9:89703-89800 Displayed Location: Scaffold_112_9:89694-89819 Strand: +

GAUGGGUUUUUUUGUUGAGGGGAAUGUUGGCUGGCUCGAGGCUUUUUACAAAUCAAUGUUCGUAGUUUUGAAGAACAAUAAGGCUUCGGACCAGGCUUCAUUCCCCUCAAAACUUGUUUGCUUUUG
(((((((((......(((((((((((..(.((((.((((((((((...........(((((...........)))))..)))))))))).)))).)..))))))))))))))))))))))....((
.....................................................................................UCGGACCAGGCUUCAUUCCCC.................... miRNA l=21 a=4146
....................GGAAUGUUGGCUGGCUCGAGG..................................................................................... miRNA-star l=21 a=75

......................................................................................CGGACCAGGCUUCAUUCCCC.................... l=20 a=1
.....................................................................................UCGGACCAGGCUUCAUUC....................... l=18 a=1
.....................................................................................UCGGACCAGGCUUCAUUCC...................... l=19 a=1
.....................................................................................UCGGACCAGGCUUCAUUCCC..................... l=20 a=5
.....................................................................................UCGGACCAGGCUUCAUUCCCa.................... l=21 a=4
.....................................................................................UCGGACCAGGCUUCAUUCCCaU................... l=22 a=1
.....................................................................................UCGGACCAGGCUUCAUUuCCC.................... l=21 a=2
.....................................................................................UCGGACCAGGCUUCAUcCCCC.................... l=21 a=3
.....................................................................................UCGGACCAGGCUUCAcUCCCC.................... l=21 a=1
.....................................................................................UCGGACCAGGCUUCcUUCCCC.................... l=21 a=1
.....................................................................................UCGGACCAGGCcUCAUUCCCC.................... l=21 a=1
.....................................................................................UCGGACCAGGaUUCAUUCCCC.................... l=21 a=1
.....................................................................................UCGGACCAGuCUUCAUUCCCC.................... l=21 a=1
.....................................................................................UCGGACCAcGCUUCAUUCCCC.................... l=21 a=1
.....................................................................................UCGGACCAuGCUUCAUUCCCC.................... l=21 a=2
.....................................................................................UCGGACCcGGCUUCAUUCCCC.................... l=21 a=3
.....................................................................................UCGGACuAGGCUUCAUUCCCC.................... l=21 a=1
.....................................................................................UCGGAaCAGGCUUCAUUCCCC.................... l=21 a=1
.....................................................................................UCGGAuCAGGCUUCAUUCCCC.................... l=21 a=1
.....................................................................................UCGGcCCAGGCUUCAUUCCCC.................... l=21 a=1
.....................................................................................UCGuACCAGGCUUCAUUCCCC.................... l=21 a=3
.....................................................................................UCaGACCAGGCUUCAUUCCCC.................... l=21 a=1
.....................................................................................UCuGACCAGGCUUCAUUCCCC.................... l=21 a=1
....................................................................................UUCGGACCAGGCUUCAUUCC...................... l=20 a=3
....................................................................................UUCGGACCAGGCUUCAUUCCC..................... l=21 a=149
....................................................................................UUCGGACCAGGCUUCAUUCCCC.................... l=22 a=38
....................................................................................UUCGGACCAGGCUUCAUcCCC..................... l=21 a=1
....................................................................................UUCGGACCAGGCcUCAUUCCC..................... l=21 a=1
...................................................................................CUUCGGACCAGGCUUCAUUCC...................... l=21 a=5
.................................................................................GGCUUCGGACCAGGCUUCAUUCCC..................... l=24 a=1
................................................................................AGGCUUCGGACCAGGCUUCAUUCC...................... l=24 a=1
.........................................................................AACAAUAAGGCUUCGGACCAGGCU............................. l=24 a=1
.......................................................................AGAACAAUAAGGCUUCGGACCAGG............................... l=24 a=1
.....................GAAUGUUGGCUGGCUCGAGGC.................................................................................... l=21 a=15
....................GGAAUGUUGGCUGGCUCGA....................................................................................... l=19 a=1
....................GGAAUGUUGGCUGGCUCGAG...................................................................................... l=20 a=1
....................GGAAUGUUGGCUGGCUCGAGGC.................................................................................... l=22 a=33
....................GGAAUGUUGGCUGGCUCGAGGCU................................................................................... l=23 a=1
....................GGAAUGUUGuCUGGCUCGAGGC.................................................................................... l=22 a=1
...................GGGAAUGUUGGCUGGCUCGAG...................................................................................... l=21 a=1
...................GGGAAUGUUGGCUGGCUCGAGGCU................................................................................... l=24 a=2
.........UUUUGUUGAGGGGAAUGUUGGCUGG............................................................................................ l=25 a=1
<<<<<<<<<<<<<<<<<<<<<<<<<<<<<<<<<<<<<<<<<<<<<<<<<<<<<<<<<<<<<<AUCAAAACUUCUUGUUAUUCCGA<<<<<<<<<<<<<<<<<<<<<<<<<<<<<<<<<<<<<<<<< l=23 a=1
