# Supplementary material for: Identification and profiling of narrow-leafed lupin (Lupinus angustifolius) microRNAs during seed development
Source: BMC Genomics. 2019 Feb 14;20:135. doi: 10.1186/s12864-019-5521-8 (PMC6376761; doi:10.1186/s12864-019-5521-8)
Supplement: Supplementary file 1 — ShortStack annotation of the predicted miRNA loci. (ZIP 41 kb) [file 12864_2019_5521_MOESM1_ESM.zip › miRNA_StarSequences/Cluster_104602_Y.txt]

Cluster_104602 Original Location: Scaffold_115_1:411013-411215 Displayed Location: Scaffold_115_1:411100-411233 Strand: -

AGGAGGAGAGGCAAAUUGCAGGUUUGUGCGUGAAUCUAAUUCAUGAAAGAGAUUUUGGAGGACUUUCAUUUUCUUUUCUAUUCCAUCUCCGUAUUAGAUUCACGCACAAACUUGUCAUUUUCCUUUACUUUUAG
.((((((((((.((((.(((((((((((((((((((((((..(((...(((((..(((((((...........)))))))....))))))))))))))))))))))))))))))).)))).)))).(((...((
.............................................................................................UUAGAUUCACGCACAAACUUG.................... miRNA l=21 a=10483
....................GGUUUGUGCGUGAAUCUAAUU............................................................................................. miRNA-star l=21 a=2

..................................................................................................UUCACGCACAAACUUGUCAUUg.............. l=22 a=1
................................................................................................GAUUCACGCACAAACUUG.................... l=18 a=2
...............................................................................................AGAUUCACGCACAAACUUGUC.................. l=21 a=1
..............................................................................................UAGAUUCACGCACAAACUUG.................... l=20 a=31
..............................................................................................UAGAUUCACGCACAAACUUGU................... l=21 a=3
..............................................................................................UAGgUUCACGCACAAACUUG.................... l=20 a=1
.............................................................................................UUAGAUUCACGCACAAAC....................... l=18 a=8
.............................................................................................UUAGAUUCACGCACAAACU...................... l=19 a=34
.............................................................................................UUAGAUUCACGCACAAACUU..................... l=20 a=11
.............................................................................................UUAGAUUCACGCACAAACUUGU................... l=22 a=8
.............................................................................................UUAGAUUCACGCACAAACUUGUu.................. l=23 a=3
.............................................................................................UUAGAUUCACGCACAAACUUGc................... l=22 a=1
.............................................................................................UUAGAUUCACGCACAAACUUGg................... l=22 a=1
.............................................................................................UUAGAUUCACGCACAAACUUa.................... l=21 a=6
.............................................................................................UUAGAUUCACGCACAAACUUu.................... l=21 a=2
.............................................................................................UUAGAUUCACGCACAAACUc..................... l=20 a=1
.............................................................................................UUAGAUUCACGCACAAACUcG.................... l=21 a=2
.............................................................................................UUAGAUUCACGCACAAACUgG.................... l=21 a=6
.............................................................................................UUAGAUUCACGCACAAAaUUG.................... l=21 a=2
.............................................................................................UUAGAUUCACGCACAAAuUUG.................... l=21 a=1
.............................................................................................UUAGAUUCACGCACAAcCUUG.................... l=21 a=5
.............................................................................................UUAGAUUCACGCACAAgCUUG.................... l=21 a=2
.............................................................................................UUAGAUUCACGCACAAuCUUG.................... l=21 a=1
.............................................................................................UUAGAUUCACGCACAcACUUG.................... l=21 a=11
.............................................................................................UUAGAUUCACGCACAgACUUG.................... l=21 a=1
.............................................................................................UUAGAUUCACGCACgAACUUG.................... l=21 a=3
.............................................................................................UUAGAUUCACGCAuAAACUUG.................... l=21 a=3
.............................................................................................UUAGAUUCACGCcCAAACUUG.................... l=21 a=1
.............................................................................................UUAGAUUCACGCgCAAACUUG.................... l=21 a=1
.............................................................................................UUAGAUUCACGaACAAACUUG.................... l=21 a=3
.............................................................................................UUAGAUUCACaCACAAACUUG.................... l=21 a=4
.............................................................................................UUAGAUUCACuCACAAACUUG.................... l=21 a=2
.............................................................................................UUAGAUUCAaGCACAAACUUG.................... l=21 a=3
.............................................................................................UUAGAUUCAgGCACAAACUUG.................... l=21 a=1
.............................................................................................UUAGAUUCAnGCACAAACUUG.................... l=21 a=1
.............................................................................................UUAGAUUCAuGCACAAACUUG.................... l=21 a=1
.............................................................................................UUAGAUUCcCGCACAAACUUG.................... l=21 a=2
.............................................................................................UUAGAUUCgCGCACAAACUUG.................... l=21 a=1
.............................................................................................UUAGAUUCnCGCACAAACUUG.................... l=21 a=1
.............................................................................................UUAGAUUaACGCACAAACUUG.................... l=21 a=2
.............................................................................................UUAGAUUgACGCACAAACUUG.................... l=21 a=1
.............................................................................................UUAGAUUnACGCACAAACUUG.................... l=21 a=1
.............................................................................................UUAGAUUuACGCACAAACUUG.................... l=21 a=2
.............................................................................................UUAGAUaCACGCACAAACUUG.................... l=21 a=1
.............................................................................................UUAGcUUCACGCACAAACUUG.................... l=21 a=1
.............................................................................................UUAGgUUCACGCACAAACUUG.................... l=21 a=2
.............................................................................................UUAGuUUCACGCACAAACUUG.................... l=21 a=1
.............................................................................................UUAcAUUCACGCACAAACUUG.................... l=21 a=2
.............................................................................................UUAuAUUCACGCACAAACUUG.................... l=21 a=3
.............................................................................................UUgGAUUCACGCACAAACUUG.................... l=21 a=4
.............................................................................................UcAGAUUCACGCACAAACUUG.................... l=21 a=1
..........................................................................................GUAUUAGAUUCACGCACAAACUUG.................... l=24 a=2
.......................UUGUGCGUGAAUCUAAUUCAUG......................................................................................... l=22 a=1
....................GGUUUGUGCGUGAAUCUAAU.............................................................................................. l=20 a=1
<<<<<<<<<<<<<<<<<<<<<<<<<<<<<<<<<<<<<<<<<<<<<<<<<<<<<<<<<<<CCUGAAAGUAAAAGAAAAGAU<<<<<<<<<<<<<<<<<<<<<<<<<<<<<<<<<<<<<<<<<<<<<<<<<<<<<< l=21 a=1
<<<<<<<<<<<<<<<<<<<<<<<<<<<<<<<<<<<<<<<<<<<<<<<<<<<<<<<<<<UCCUGAAAGUAAAAGAAAAGA<<<<<<<<<<<<<<<<<<<<<<<<<<<<<<<<<<<<<<<<<<<<<<<<<<<<<<< l=21 a=2
<<<<<<<<<<<<<<<<<<<<<CAAACACGCACUUAGAUU<<<<<<<<<<<<<<<<<<<<<<<<<<<<<<<<<<<<<<<<<<<<<<<<<<<<<<<<<<<<<<<<<<<<<<<<<<<<<<<<<<<<<<<<<<<<<<< l=18 a=14
<<<<<<<<<<<<<<<<<<GUCCAAACACGCACUUAGAUU<<<<<<<<<<<<<<<<<<<<<<<<<<<<<<<<<<<<<<<<<<<<<<<<<<<<<<<<<<<<<<<<<<<<<<<<<<<<<<<<<<<<<<<<<<<<<<< l=21 a=7
