# Supplementary material for: Identification and profiling of narrow-leafed lupin (Lupinus angustifolius) microRNAs during seed development
Source: BMC Genomics. 2019 Feb 14;20:135. doi: 10.1186/s12864-019-5521-8 (PMC6376761; doi:10.1186/s12864-019-5521-8)
Supplement: Supplementary file 1 — ShortStack annotation of the predicted miRNA loci. (ZIP 41 kb) [file 12864_2019_5521_MOESM1_ESM.zip › miRNA_StarSequences/Cluster_105626_Y.txt]

Cluster_105626 Original Location: Scaffold_117:636044-636156 Displayed Location: Scaffold_117:636024-636172 Strand: +

GCUUCUCUAAAGUAAGCUUGAGCGUAAACUGAUUAACCAAGGGUAUAUCGGGUCUUGAUUAGUUACAAUAGAUCUCGACUCACUUUAACUAAUCAUUAGUGACAUCCUUGGUUGAUCACUUUAUGCUUGAGCUUACAUUUAGAGAAGUU
((((((((((((((((((((((((((((.(((((((((((((((...(((.....((((((((((....................))))))))))....))).))))))))))))))).))))))))))))))))).)))))))))).)
....................AGCGUAAACUGAUUAACCAAGGGU......................................................................................................... miRNA l=24 a=26
.........................................................................................................CCUUGGUUGAUCACUUUAUGCUUG.................... miRNA-star l=24 a=3

................................................................................................................UGAUCACUUUAUGCUUGAGCU................ l=21 a=2
............................................................AGUUACAAUAGAUCUCGACUCACU................................................................. l=24 a=1
<<<<<<<<<<<<<<<<<<<<<<<<<<<<<<<<<<<<<<<<<<<<<<<<<<<<<<<<<UAAUCAAUGUUAUCUAGAGCUGAGU<<<<<<<<<<<<<<<<<<<<<<<<<<<<<<<<<<<<<<<<<<<<<<<<<<<<<<<<<<<<<<<<<<< l=25 a=1
