# Supplementary material for: Identification and profiling of narrow-leafed lupin (Lupinus angustifolius) microRNAs during seed development
Source: BMC Genomics. 2019 Feb 14;20:135. doi: 10.1186/s12864-019-5521-8 (PMC6376761; doi:10.1186/s12864-019-5521-8)
Supplement: Supplementary file 1 — ShortStack annotation of the predicted miRNA loci. (ZIP 41 kb) [file 12864_2019_5521_MOESM1_ESM.zip › miRNA_StarSequences/Cluster_107495_Y.txt]

Cluster_107495 Original Location: Scaffold_122_37:106935-107104 Displayed Location: Scaffold_122_37:106919-107123 Strand: -

UUAAAAGGGUGAUGAAUUAGAGCUCCUUGAAGUCCAAUGAAGGUUCUUGCUAGGUUGAUUAAGCUGCUAAGCUAUGGAUCCCAUAGUUCUACACAUAAUAUACCUUUGUGGUAGUUCUAUGGCUUCCAUAUCUUGGGAGCUUUAUUACCUAUGAUUAGAUCCUUAUUUGGAUUGAAGGGAGCUCUAAACCUUUCUCCUUUCAUUC
....(((((.((....((((((((((((..(((((((..((((.(((...(((((.(((.(((((.(((((.((((((..((((((..((((.(((((.......)))))))))..))))))..)))))).))))).))))).)))))))).....))).))))..)))))))..)))))))))))).....)).)))))....)
.....................................................................................................................................................................UUUGGAUUGAAGGGAGCUCU.................... miRNA l=20 a=1243
....................AGCUCCUUGAAGUCCAAUGA..................................................................................................................................................................... miRNA-star l=20 a=1

......................................................................................................................................................................UUGGAUUGAAGGGAGCUCU.................... l=19 a=5
......................................................................................................................................................................UUGGAUUGAAGGGAGCUCUA................... l=20 a=11
.....................................................................................................................................................................UUUGGAUUGAAGGGAGCU...................... l=18 a=7
.....................................................................................................................................................................UUUGGAUUGAAGGGAGCUC..................... l=19 a=5
.....................................................................................................................................................................UUUGGAUUGAAGGGAGCUCUA................... l=21 a=1193
.....................................................................................................................................................................UUUGGAUUGAAGGGAGCUCUAA.................. l=22 a=17
.....................................................................................................................................................................UUUGGAUUGAAGGGAGCUCUAAA................. l=23 a=2
.....................................................................................................................................................................UUUGGAUUGAAGGGAGCUCUAAu................. l=23 a=9
.....................................................................................................................................................................UUUGGAUUGAAGGGAGCUCUAAuC................ l=24 a=3
.....................................................................................................................................................................UUUGGAUUGAAGGGAGCUCUAu.................. l=22 a=1
.....................................................................................................................................................................UUUGGAUUGAAGGGAGCUCUAuA................. l=23 a=2
.....................................................................................................................................................................UUUGGAUUGAAGGGAGCUCUu................... l=21 a=26
.....................................................................................................................................................................UUUGGAUUGAAGGGAGCUCUuA.................. l=22 a=5
.....................................................................................................................................................................UUUGGAUUGAAGGGAGCUCa.................... l=20 a=2
.....................................................................................................................................................................UUUGGAUUGAAGGGAGCUCcA................... l=21 a=1
.....................................................................................................................................................................UUUGGAUUGAAGGGAGCUaUA................... l=21 a=1
.....................................................................................................................................................................UUUGGAUUGAAGGGAGCUuUA................... l=21 a=1
.....................................................................................................................................................................UUUGGAUUGAAGGGAaCUCUA................... l=21 a=1
.....................................................................................................................................................................UUUGGAUUGAAGGGAuCUCU.................... l=20 a=1
.....................................................................................................................................................................UUUGGAUUGAAGGGuGCUCUA................... l=21 a=1
.....................................................................................................................................................................UUUGGAUUGAAGGcAGCUCUA................... l=21 a=1
.....................................................................................................................................................................UUUGGAUUGAAGaGAGCUCU.................... l=20 a=1
.....................................................................................................................................................................UUUGGAUUGAAGcGAGCUCU.................... l=20 a=1
.....................................................................................................................................................................UUUGGAUUGAAuGGAGCUCUA................... l=21 a=1
.....................................................................................................................................................................UUUGGAUUGuAGGGAGCUCUA................... l=21 a=1
.....................................................................................................................................................................UUUGGAUUuAAGGGAGCUCUA................... l=21 a=1
.....................................................................................................................................................................UUUGGAUgGAAGGGAGCUCU.................... l=20 a=1
.....................................................................................................................................................................UUUGGuUUGAAGGGAGCUCU.................... l=20 a=2
.....................................................................................................................................................................UUUGaAUUGAAGGGAGCUCU.................... l=20 a=1
.....................................................................................................................................................................UUUGuAUUGAAGGGAGCUCU.................... l=20 a=2
.....................................................................................................................................................................cUUGGAUUGAAGGGAGCUCU.................... l=20 a=1
..............................................................GCUGCUAAGCUAUGGAUCu............................................................................................................................ l=19 a=1
.............................................................AGCUGCUAAGCUAUGGAUC............................................................................................................................. l=19 a=1
.............................................................AGCUGCUAAGCUAUGGAUCC............................................................................................................................ l=20 a=5
.............................................................AGCUGCUAAGCUAUGGAUCCC........................................................................................................................... l=21 a=13
............................................................AAGCUGCUAAGCUAUGGAUC............................................................................................................................. l=20 a=1
............................................................AAGCUGCUAAGCUAUGGAUCCu........................................................................................................................... l=22 a=1
..........................................................UUAAGCUGCUAAGCUAUGGAUCCu........................................................................................................................... l=24 a=1
...................GAGCUCCUUGAAGUCCAAUGA..................................................................................................................................................................... l=21 a=1
...................GAGCUCCUUGAAGUCCAAUGAA.................................................................................................................................................................... l=22 a=1
<<<<<<<<<<<<<<<<<<<<<<<<<<<<<<<<<<<<<<<<<<<<<<<<<<<<<<<<<<<<<<<<<<<<<<<<<<<<<<<<<<<<<<<<<<<<<<<<<<<<<<<<<<<<<<<<UCAAGAUACCGAAGGUAUAGAA<<<<<<<<<<<<<<<<<<<<<<<<<<<<<<<<<<<<<<<<<<<<<<<<<<<<<<<<<<<<<<<<<<<<<<< l=22 a=1
