# Supplementary material for: Identification and profiling of narrow-leafed lupin (Lupinus angustifolius) microRNAs during seed development
Source: BMC Genomics. 2019 Feb 14;20:135. doi: 10.1186/s12864-019-5521-8 (PMC6376761; doi:10.1186/s12864-019-5521-8)
Supplement: Supplementary file 1 — ShortStack annotation of the predicted miRNA loci. (ZIP 41 kb) [file 12864_2019_5521_MOESM1_ESM.zip › miRNA_StarSequences/Cluster_121512_Y.txt]

Cluster_121512 Original Location: Scaffold_154_72:75651-75880 Displayed Location: Scaffold_154_72:75784-75899 Strand: +

AUGUUAAUGCAUUGUUUUGUAGAGGUGUAUGGCACAAGAGAUGGGAAAUGGUUUUUCCCAAUACUGUUUCUCUCUCUUGUUCCAUACAUCAUCUAGAGAACAUAAUGUUAAUCCAC
.((.....((((((((((.(((((((((((((.((((((((.((((((((((..........)))))))))))))))))).))))))))).)))).))))))..)))).....)).
....................AGAGGUGUAUGGCACAAGAGA........................................................................... miRNA l=21 a=130
..........................................................................UCUUGUUCCAUACAUCAUCUAG.................... miRNA-star l=22 a=82

..........................................................................UCUUGUUCCAUACAUCAUCUA..................... l=21 a=1
..........................................................................UCUUGUUCCAUACAUCAUCUAGA................... l=23 a=1
..........................................................................UCUUGUUCCAUACAUCAUCUAGu................... l=23 a=1
..........................................................................UCUUGUUCCAUACAUCAUuUA..................... l=21 a=1
..........................................................................UCaUGUUCCAUACAUCAUCUAG.................... l=22 a=1
......................................................................UCUCUCUUGUUCCAUACAUC.......................... l=20 a=1
.....................................................................CUCUCUCUUGUUCCAUACAUCAUCU...................... l=25 a=1
......................AGGUGUAUGGCACAAGAGAUGGGAA..................................................................... l=25 a=1
..............UUUUGUAGAGGUGUAUGGCAC................................................................................. l=21 a=1
