# Supplementary material for: Identification and profiling of narrow-leafed lupin (Lupinus angustifolius) microRNAs during seed development
Source: BMC Genomics. 2019 Feb 14;20:135. doi: 10.1186/s12864-019-5521-8 (PMC6376761; doi:10.1186/s12864-019-5521-8)
Supplement: Supplementary file 1 — ShortStack annotation of the predicted miRNA loci. (ZIP 41 kb) [file 12864_2019_5521_MOESM1_ESM.zip › miRNA_StarSequences/Cluster_121646_Y.txt]

Cluster_121646 Original Location: Scaffold_154_72:424217-424325 Displayed Location: Scaffold_154_72:424216-424344 Strand: -

CUCAAGUCCUGGUCAUACUUUUCCACAGCUUUCUUGAACUUCUUAUGCAUCUUAGUGUUCUUCAUGUCCAGAAUUUGAAGCCCUAGAAGUUCAAGAAAGCUGUGGGAGAAUAUGGCAACUCAGGCUUGG
))((((.((((((((((.(((((((((((((((((((((((((...((.((.....(((((........)))))..)).))...))))))))))))))))))))))))).))))))....)))))))).
....................UUCCACAGCUUUCUUGAACUU........................................................................................ miRNA l=21 a=13135
........................................................................................GUUCAAGAAAGCUGUGGGAGA.................... miRNA-star l=21 a=100

........................................................................................................GGAGAAUAUGGCAACUCAGGCUUG. l=24 a=1
...........................................................................................CAAGAAAGCUGUGGGAGAAUA................. l=21 a=1
..........................................................................................UCAAGAAAGCUGUGGGAGA.................... l=19 a=1
.........................................................................................UUCAAGAAAGCUGUGGGAG..................... l=19 a=1
.........................................................................................UUCAAGAAAGCUGUGGGAGA.................... l=20 a=84
.........................................................................................UUCAAGAAAGCUGUGGGAGAuU.................. l=22 a=1
........................................................................................GUUCAAGAAAGCUGUGGG....................... l=18 a=1
........................................................................................GUUCAAGAAAuCUGUGGGAGA.................... l=21 a=1
........................................................................................GUUCAAGcAAGCUGUGGGAGA.................... l=21 a=1
.....................................................................................GAAGUUCAAGAAAGCUGUGGGAGA.................... l=24 a=1
.................................................................................CCUAGAAGUUCAAGAAAGCUG........................... l=21 a=2
.......................CACAGCUUUCUUGAACUU........................................................................................ l=18 a=12
.......................CACAGCUUUCUUGAACUUCUU..................................................................................... l=21 a=1
......................CCACAGCUUUCUUGAACUU........................................................................................ l=19 a=1
.....................UCCACAGCUUUCUUGAACU......................................................................................... l=19 a=2
.....................UCCACAGCUUUCUUGAACUU........................................................................................ l=20 a=17
.....................UCCACAGCUUUCUUGAACUUC....................................................................................... l=21 a=2
....................UUCCACAGCUUUCUUGAAC.......................................................................................... l=19 a=37
....................UUCCACAGCUUUCUUGAACU......................................................................................... l=20 a=212
....................UUCCACAGCUUUCUUGAACUUC....................................................................................... l=22 a=24
....................UUCCACAGCUUUCUUGAACUUCaU..................................................................................... l=24 a=1
....................UUCCACAGCUUUCUUGAACUUa....................................................................................... l=22 a=1
....................UUCCACAGCUUUCUUGAACUUu....................................................................................... l=22 a=19
....................UUCCACAGCUUUCUUGAACUUuU...................................................................................... l=23 a=1
....................UUCCACAGCUUUCUUGAACUUuUU..................................................................................... l=24 a=2
....................UUCCACAGCUUUCUUGAACUa........................................................................................ l=21 a=14
....................UUCCACAGCUUUCUUGAACUc........................................................................................ l=21 a=29
....................UUCCACAGCUUUCUUGAACcU........................................................................................ l=21 a=28
....................UUCCACAGCUUUCUUGAAaUU........................................................................................ l=21 a=2
....................UUCCACAGCUUUCUUGAAuUU........................................................................................ l=21 a=1
....................UUCCACAGCUUUCUUGAcCUU........................................................................................ l=21 a=2
....................UUCCACAGCUUUCUUGAgCUU........................................................................................ l=21 a=1
....................UUCCACAGCUUUCUUGAu........................................................................................... l=18 a=1
....................UUCCACAGCUUUCUUGAuCUU........................................................................................ l=21 a=1
....................UUCCACAGCUUUCUUGcACUU........................................................................................ l=21 a=8
....................UUCCACAGCUUUCUUGgACUU........................................................................................ l=21 a=2
....................UUCCACAGCUUUCUUGuACUU........................................................................................ l=21 a=1
....................UUCCACAGCUUUCUUaAACUU........................................................................................ l=21 a=1
....................UUCCACAGCUUUCUUuAACUU........................................................................................ l=21 a=2
....................UUCCACAGCUUUCUcGAACUU........................................................................................ l=21 a=3
....................UUCCACAGCUUUCcUGAACUU........................................................................................ l=21 a=3
....................UUCCACAGCUUUCnUGAACUU........................................................................................ l=21 a=1
....................UUCCACAGCUUUaUUGAACUU........................................................................................ l=21 a=2
....................UUCCACAGCUUaCUUGAACUU........................................................................................ l=21 a=1
....................UUCCACAGCUUcCUUGAACUU........................................................................................ l=21 a=1
....................UUCCACAGCUcUCUUGAACUU........................................................................................ l=21 a=3
....................UUCCACAGCcUUCUUGAACUU........................................................................................ l=21 a=7
....................UUCCACAGaUUUCUUGAACUU........................................................................................ l=21 a=1
....................UUCCACAGgUUUCUUGAACUU........................................................................................ l=21 a=1
....................UUCCACAGnUUUCUUGAACUU........................................................................................ l=21 a=2
....................UUCCACAcCUUUCUUGAACUU........................................................................................ l=21 a=2
....................UUCCACAuCUUUCUUGAACUU........................................................................................ l=21 a=1
....................UUCCACcGCUUUCUUGAACUU........................................................................................ l=21 a=5
....................UUCCACgGCUUUCUUGAACUU........................................................................................ l=21 a=1
....................UUCCAaAGCUUUCUUGAACUU........................................................................................ l=21 a=2
....................UUCCAuAGCUUUCUUGAACUU........................................................................................ l=21 a=4
....................UUCCgCAGCUUUCUUGAACUU........................................................................................ l=21 a=1
....................UUCCuCAGCUUUCUUGAACUU........................................................................................ l=21 a=1
....................UUCaACAGCUUUCUUGAACUU........................................................................................ l=21 a=3
....................UUCgACAGCUUUCUUGAACUU........................................................................................ l=21 a=3
....................UUCuACAGCUUUCUUGAACUU........................................................................................ l=21 a=2
....................UUaCACAGCUUUCUUGAACUU........................................................................................ l=21 a=3
....................cUCCACAGCUUUCUUGAACUU........................................................................................ l=21 a=1
....................gUCCACAGCUUUCUUGAACUU........................................................................................ l=21 a=1
...................UUUCCACAGCUUUCUUGAACUU........................................................................................ l=22 a=2
...................aUUCCACAGCUUUCUUGAACUU........................................................................................ l=22 a=1
...................cUUCCACAGCUUUCUUGAACUU........................................................................................ l=22 a=2
<<<<<<<<<<<<<<<<<<<<<<<<<<<<<<<<<<<<<<<<<<<<<<<<<<<<<<<<<<<<<<<<<<<<<<<<<<<<<<<<<<<<<<<UCAAGUUCUUUCGACACCCUC<<<<<<<<<<<<<<<<<<<<< l=21 a=1
<<<<<<<<<<<<<<<<<<<<<<<<<<<<<<<<<<<<<<<<<<<<<<<<<<<<<<<<<<<<<<<<<<<<<<<<<<<<<<<<<<<<<<UUCAAGUUCUUUCGACAC<<<<<<<<<<<<<<<<<<<<<<<<< l=18 a=6
<<<<<<<<<<<<<<<<<<<<<<<<<<<<<<<<<<<<<<<<<<<<<<<<<<<<<<<<<<<<<<<<<<<<<<<<<<<<<<<<<<<<<<UUCAAGUUCUUUCGACACCCU<<<<<<<<<<<<<<<<<<<<<< l=21 a=6
<<<<<<<<<<<<<<<<<<<<<<<<<<<<<<<<<<<<<<<<<<<<<<<<<<<<<<<<<<<<<<<<<<<<<<<<<<<<<<<<<<<<<<UUCAAGUUCUUUCGACACCuUC<<<<<<<<<<<<<<<<<<<<< l=22 a=1
