# Supplementary material for: Identification and profiling of narrow-leafed lupin (Lupinus angustifolius) microRNAs during seed development
Source: BMC Genomics. 2019 Feb 14;20:135. doi: 10.1186/s12864-019-5521-8 (PMC6376761; doi:10.1186/s12864-019-5521-8)
Supplement: Supplementary file 1 — ShortStack annotation of the predicted miRNA loci. (ZIP 41 kb) [file 12864_2019_5521_MOESM1_ESM.zip › miRNA_StarSequences/Cluster_125081_Y.txt]

Cluster_125081 Original Location: Scaffold_166_14:63382-63466 Displayed Location: Scaffold_166_14:63362-63486 Strand: -

AGUUUCUUGGAACAUAGAAAUUGACAGAAGAGAGUGAGCACACAGAGGCACUUGGUAUAGCUUUAUAUUACUGCUUUUGCGUGCUCAUUUCUCUUUCUGUCAUCUUCCAGUGCAGGAAAUUGAUU
(((((((((.(.....(((..((((((((((((((((((((.((((((((..(((((((....))))))).)))))))).))))))).))))).))))))))..)))...).))))))))))).)
....................UUGACAGAAGAGAGUGAGCAC.................................................................................... miRNA l=21 a=1185
..................................................................................GCUCAUUUCUCUUUCUGUCAUCU.................... miRNA-star l=23 a=2

..................................................................................GCUCAUUUCUCUUUCUGUCAUC..................... l=22 a=10
.................................................................................UGCUCAUUUCUCUUUCUGUCAUC..................... l=23 a=2
.......................ACAGAAGAGAGUGAGCAC.................................................................................... l=18 a=2
.....................UGACAGAAGAGAGUGAGCAC.................................................................................... l=20 a=436
.....................UGACAGAAGAGAGUGAGCACA................................................................................... l=21 a=5
.....................UGACAGAAGAGAGUGAGCACc................................................................................... l=21 a=1
.....................UGACAGAAGAGAGUGAGCACu................................................................................... l=21 a=26
.....................UGACAGAAGAGAGUGAGCAa.................................................................................... l=20 a=1
.....................UGACAGAAGAGAGUGAGCAu.................................................................................... l=20 a=1
.....................UGACAGAcGAGAGUGAGCAC.................................................................................... l=20 a=1
.....................UGAgAGAAGAGAGUGAGCAC.................................................................................... l=20 a=1
.....................UGuCAGAAGAGAGUGAGCAC.................................................................................... l=20 a=1
....................UUGACAGAAGAGAGUGAGCA..................................................................................... l=20 a=7
....................UUGACAGAAGAGAGUGAGCACA................................................................................... l=22 a=1
....................UUGACAGAAGAGAGUGAGCACc................................................................................... l=22 a=3
....................UUGACAGAAGAGAGUGAGCACu................................................................................... l=22 a=35
....................UUGACAGAAGAGAGUGAGCAa.................................................................................... l=21 a=2
....................UUGACAGAAGAGAGUGAGCAu.................................................................................... l=21 a=3
....................UUGACAGAAGAGAGUGAu....................................................................................... l=18 a=1
....................UUGACAGAAGAGAGUGgGCAC.................................................................................... l=21 a=1
....................UUGACAGAAGAGAGUuAGCAC.................................................................................... l=21 a=1
....................UUGACAGAAGAGAuUGAGCAC.................................................................................... l=21 a=2
....................UUGACAGAAGcGAGUGAGCAC.................................................................................... l=21 a=2
....................UUGACAGAAGuGAGUGAGCAC.................................................................................... l=21 a=1
....................UUGACAcAAGAGAGUGAGCAC.................................................................................... l=21 a=2
....................UUGcCAGAAGAGAGUGAGCAC.................................................................................... l=21 a=1
....................UUcACAGAAGAGAGUGAGCAC.................................................................................... l=21 a=1
....................UUuACAGAAGAGAGUGAGCAC.................................................................................... l=21 a=1
