# Supplementary material for: Identification and profiling of narrow-leafed lupin (Lupinus angustifolius) microRNAs during seed development
Source: BMC Genomics. 2019 Feb 14;20:135. doi: 10.1186/s12864-019-5521-8 (PMC6376761; doi:10.1186/s12864-019-5521-8)
Supplement: Supplementary file 1 — ShortStack annotation of the predicted miRNA loci. (ZIP 41 kb) [file 12864_2019_5521_MOESM1_ESM.zip › miRNA_StarSequences/Cluster_136689_Y.txt]

Cluster_136689 Original Location: Scaffold_205:416775-417037 Displayed Location: Scaffold_205:416848-417026 Strand: +

UAGGAACAUGUAUUUUGAGGGGAAUGUUGUUUGGCUCGAGGAACCUUAAUCAUGUCCGUUAGAGAGUUAGUCACCUAACUACAUUUCAUAUAUCUGACUAAAGAUAAAAGAUUAUCAACCGAUGAUUUUAUACUAUCUUCGGACCAGGCUUCAUUCCCCUUAAUUAUAUGCUUCCGCGA
.)))).((((((..((((((((((((..((((((.(((((((......................((((((....))))))..........(((((......))))).(((((((((....)))))))))......))))))).))))))..)))))))))))).))))))..((((((.
..........................................................................................................................................UCGGACCAGGCUUCAUUCCCC.................... miRNA l=21 a=90102
....................GGAAUGUUGUUUGGCUCGAGG.......................................................................................................................................... miRNA-star l=21 a=27

.............................................................................................................................................GACCAGGCUUCAUUCCCC.................... l=18 a=1
............................................................................................................................................GGACCAGGCUUCAUUCCCC.................... l=19 a=4
...........................................................................................................................................CGGACCAGGCUUCAUUCC...................... l=18 a=1
...........................................................................................................................................CGGACCAGGCUUCAUUCCCC.................... l=20 a=21
...........................................................................................................................................CGGACCAGGCUUCAUUCCCCU................... l=21 a=8
...........................................................................................................................................CGGACCAGGCUUCAUUCCCCa................... l=21 a=1
...........................................................................................................................................uGGACCAGGCUUCAUUCCCC.................... l=20 a=2
..........................................................................................................................................UCGGACCAGGCUUCAUUC....................... l=18 a=4
..........................................................................................................................................UCGGACCAGGCUUCAUUCC...................... l=19 a=14
..........................................................................................................................................UCGGACCAGGCUUCAUUCCC..................... l=20 a=105
..........................................................................................................................................UCGGACCAGGCUUCAUUCCCCU................... l=22 a=23
..........................................................................................................................................UCGGACCAGGCUUCAUUCCCa.................... l=21 a=58
..........................................................................................................................................UCGGACCAGGCUUCAUUCCCg.................... l=21 a=6
..........................................................................................................................................UCGGACCAGGCUUCAUUCCCu.................... l=21 a=6
..........................................................................................................................................UCGGACCAGGCUUCAUUCCgC.................... l=21 a=2
..........................................................................................................................................UCGGACCAGGCUUCAUUCaCC.................... l=21 a=20
..........................................................................................................................................UCGGACCAGGCUUCAUUCgCC.................... l=21 a=2
..........................................................................................................................................UCGGACCAGGCUUCAUUCu...................... l=19 a=1
..........................................................................................................................................UCGGACCAGGCUUCAUUCuCC.................... l=21 a=6
..........................................................................................................................................UCGGACCAGGCUUCAUUaCCC.................... l=21 a=13
..........................................................................................................................................UCGGACCAGGCUUCAUUgCCC.................... l=21 a=3
..........................................................................................................................................UCGGACCAGGCUUCAUUuCCC.................... l=21 a=22
..........................................................................................................................................UCGGACCAGGCUUCAUaCCCC.................... l=21 a=5
..........................................................................................................................................UCGGACCAGGCUUCAUcCCC..................... l=20 a=1
..........................................................................................................................................UCGGACCAGGCUUCAUcCCCC.................... l=21 a=31
..........................................................................................................................................UCGGACCAGGCUUCAUgCCCC.................... l=21 a=1
..........................................................................................................................................UCGGACCAGGCUUCAaUCCCC.................... l=21 a=1
..........................................................................................................................................UCGGACCAGGCUUCAcUCCCC.................... l=21 a=17
..........................................................................................................................................UCGGACCAGGCUUCAnUCCCC.................... l=21 a=1
..........................................................................................................................................UCGGACCAGGCUUCcUUCCCC.................... l=21 a=6
..........................................................................................................................................UCGGACCAGGCUUCgUUCCCC.................... l=21 a=3
..........................................................................................................................................UCGGACCAGGCUUCuUUCCCC.................... l=21 a=13
..........................................................................................................................................UCGGACCAGGCUUaAUUCCCC.................... l=21 a=10
..........................................................................................................................................UCGGACCAGGCUUnAUUCCCC.................... l=21 a=1
..........................................................................................................................................UCGGACCAGGCUUuAUUCCCC.................... l=21 a=17
..........................................................................................................................................UCGGACCAGGCUaCAUUCCCC.................... l=21 a=4
..........................................................................................................................................UCGGACCAGGCUcCAUUCCCC.................... l=21 a=10
..........................................................................................................................................UCGGACCAGGCcUCAUUCCCC.................... l=21 a=20
..........................................................................................................................................UCGGACCAGGCgUCAUUCCCC.................... l=21 a=4
..........................................................................................................................................UCGGACCAGGCnUCAUUCCCC.................... l=21 a=1
..........................................................................................................................................UCGGACCAGGaUUCAUUCCCC.................... l=21 a=15
..........................................................................................................................................UCGGACCAGGgUUCAUUCCCC.................... l=21 a=4
..........................................................................................................................................UCGGACCAGGnUUCAUUCCCC.................... l=21 a=2
..........................................................................................................................................UCGGACCAGGuUUCAUUCCCC.................... l=21 a=10
..........................................................................................................................................UCGGACCAGaCUUCAUUCCCC.................... l=21 a=10
..........................................................................................................................................UCGGACCAGcCUUCAUUCCCC.................... l=21 a=12
..........................................................................................................................................UCGGACCAGnCUUCAUUCCCC.................... l=21 a=6
..........................................................................................................................................UCGGACCAGuCUUCAUUCCCC.................... l=21 a=20
..........................................................................................................................................UCGGACCAaGCUUCAUUCCCC.................... l=21 a=6
..........................................................................................................................................UCGGACCAcGCUUCAUUCCCC.................... l=21 a=7
..........................................................................................................................................UCGGACCAnGCUUCAUUCCCC.................... l=21 a=14
..........................................................................................................................................UCGGACCAuGCUUCAUUCCCC.................... l=21 a=27
..........................................................................................................................................UCGGACCcGGCUUCAUUCCCC.................... l=21 a=34
..........................................................................................................................................UCGGACCgGGCUUCAUUCCCC.................... l=21 a=4
..........................................................................................................................................UCGGACCuGGCUUCAUUCCCC.................... l=21 a=7
..........................................................................................................................................UCGGACaAGGCUUCAUUCCCC.................... l=21 a=9
..........................................................................................................................................UCGGACaAGGCUUCAUUCCCCU................... l=22 a=1
..........................................................................................................................................UCGGACgAGGCUUCAUUCCCC.................... l=21 a=4
..........................................................................................................................................UCGGACuAGGCUUCAUUCCCC.................... l=21 a=7
..........................................................................................................................................UCGGAaCAGGCUUCAUUCCCC.................... l=21 a=4
..........................................................................................................................................UCGGAgCAGGCUUCAUUCCCC.................... l=21 a=4
..........................................................................................................................................UCGGAuCAGGCUUCAUUCCCC.................... l=21 a=7
..........................................................................................................................................UCGGcCCAGGCUUCAUUCCCC.................... l=21 a=13
..........................................................................................................................................UCGGgCCAGGCUUCAUUCCCC.................... l=21 a=8
..........................................................................................................................................UCGGuCCAGGCUUCAUUCCCC.................... l=21 a=12
..........................................................................................................................................UCGaACCAGGCUUCAUUCCCC.................... l=21 a=14
..........................................................................................................................................UCGcACCAGGCUUCAUUCCCC.................... l=21 a=5
..........................................................................................................................................UCGnACCAGGCUUCAUUCCCC.................... l=21 a=2
..........................................................................................................................................UCGuACCAGGCUUCAUUCCCC.................... l=21 a=21
..........................................................................................................................................UCaGACCAGGCUUCAUUCCCC.................... l=21 a=9
..........................................................................................................................................UCcGACCAGGCUUCAUUCCCC.................... l=21 a=4
..........................................................................................................................................UCuGACCAGGCUUCAUUCCCC.................... l=21 a=11
..........................................................................................................................................UaGGACCAGGCUUCAUUCCCC.................... l=21 a=9
..........................................................................................................................................UgGGACCAGGCUUCAUUCCCC.................... l=21 a=7
..........................................................................................................................................UuGGACCAGGCUUCAUUCCCC.................... l=21 a=14
..........................................................................................................................................aCGGACCAGGCUUCAUUCCCC.................... l=21 a=11
..........................................................................................................................................cCGGACCAGGCUUCAUUCCCC.................... l=21 a=18
..........................................................................................................................................gCGGACCAGGCUUCAUUCCCC.................... l=21 a=5
.........................................................................................................................................UUCGGACCAGGCUUCAUUC....................... l=19 a=1
.........................................................................................................................................UUCGGACCAGGCUUCAUUCC...................... l=20 a=73
.........................................................................................................................................UUCGGACCAGGCUUCAUUCCC..................... l=21 a=3370
.........................................................................................................................................UUCGGACCAGGCUUCAUUCCCC.................... l=22 a=733
.........................................................................................................................................UUCGGACCAGGCUUCAUUCCCCU................... l=23 a=1
.........................................................................................................................................UUCGGACCAGGCUUCAUUCCCu.................... l=22 a=1
.........................................................................................................................................UUCGGACCAGGCUUCAUUCgC..................... l=21 a=1
.........................................................................................................................................UUCGGACCAGGCUUCAUUaCC..................... l=21 a=1
.........................................................................................................................................UUCGGACCAGGCUUCAUUuCC..................... l=21 a=1
.........................................................................................................................................UUCGGACCAGGCUUCAcUCCC..................... l=21 a=1
.........................................................................................................................................UUCGGACCAGGCUUCcUUCCCC.................... l=22 a=1
.........................................................................................................................................UUCGGACCAGGCUUuAUUCCC..................... l=21 a=1
.........................................................................................................................................UUCGGACCAGGCUaCAUUCCCC.................... l=22 a=1
.........................................................................................................................................UUCGGACCAGGuUUCAUUCCC..................... l=21 a=1
.........................................................................................................................................UUCGGACCAGcCUUCAUUCCC..................... l=21 a=1
.........................................................................................................................................UUCGGACCAGuCUUCAUUCCC..................... l=21 a=1
.........................................................................................................................................UUCGGACCAaGCUUCAUUCCC..................... l=21 a=2
.........................................................................................................................................UUCGGACCAcGCUUCAUUCCC..................... l=21 a=1
.........................................................................................................................................UUCGGACCAuGCUUCAUUCCCC.................... l=22 a=1
.........................................................................................................................................UUCGGACCcGGCUUCAUUCCCC.................... l=22 a=1
.........................................................................................................................................UUCGGACCgGGCUUCAUUCCC..................... l=21 a=1
.........................................................................................................................................UUCGGcCCAGGCUUCAUUCCC..................... l=21 a=1
.........................................................................................................................................UUCGGgCCAGGCUUCAUUCCC..................... l=21 a=1
.........................................................................................................................................UUCGuACCAGGCUUCAUUCCC..................... l=21 a=2
.........................................................................................................................................UUCaGACCAGGCUUCAUUCCCC.................... l=22 a=1
.........................................................................................................................................UUCuGACCAGGCUUCAUUCCC..................... l=21 a=1
.........................................................................................................................................UUuGGACCAGGCUUCAUUCC...................... l=20 a=1
........................................................................................................................................CUUCGGACCAGGCUUCAUUCC...................... l=21 a=68
........................................................................................................................................CUUCGGACCAGGCUUCAUUCCCC.................... l=23 a=6
.......................................................................................................................................UCUUCGGACCAGGCUUCAUUCCC..................... l=23 a=1
.......................................................................................................................................UCUUCGGACCAGGCUUCAUUCCCC.................... l=24 a=4
......................................................................................................................................AUCUUCGGACCAGGCUUCAUUCCC..................... l=24 a=11
.....................................................................................................................................UAUCUUCGGACCAGGCUUCAUUCC...................... l=24 a=1
.........................................................................................................................AUGAUUUUAUACUAUCUUCGGACC.................................. l=24 a=1
...................................................AUGUCCGUUAGAGAGUUAGUCACC........................................................................................................ l=24 a=1
....................................CGAGGAACCUUAAUCAUGUCCGUU....................................................................................................................... l=24 a=1
....................GGAAUGUUGUUUGGCUCG............................................................................................................................................. l=18 a=2
....................GGAAUGUUGUUUGGCUCGA............................................................................................................................................ l=19 a=2
....................GGAAUGUUGUUUGGCUCGAG........................................................................................................................................... l=20 a=2
....................GGAAUGUUGUUUGGCUCGAGGA......................................................................................................................................... l=22 a=1
....................GGAAUGUUGUgUGGCUCGAGG.......................................................................................................................................... l=21 a=1
...................GGGAAUGUUGUUUGGCUCGAG........................................................................................................................................... l=21 a=1
<<<<<<<<<<<<<<<<<<<<<<<<<<<<<<<<<<<<<<<<<<<<<<<<<<<<<<<<<<<<<<<<<<<<<<<<<<<<<<<<<<<<<<<<<<<<<<<<<<<<<<<<<<<<<<<<<<<<<<<<<<<<<<<<<<<UGAUAGAAGCCUGGUCCGAAGUAA<<<<<<<<<<<<<<<<<<<<<<<< l=24 a=1
<<<<<<<<<<<<<<<<<<<<<<<<<<<<<<<<<<<<<<<<<<<<<<<<<<<<<<<<<<<<<<<<<<<<<<<<<<<<<<<<<<<<<<<<<<<<<<<<<<<<<<<<<<<<<<<<<<<<<<<<<<<<<<<<<UAUGAUAGAAGCCUGGUCCGAAGU<<<<<<<<<<<<<<<<<<<<<<<<<< l=24 a=1
<<<<<<<<<<<<<<<<<<<<<<<<<<<<<<<<<<<<<<<<<<<<<<<<<<<<<<<<<<<<<<<<<<<<<<<<<<<<<<<<<<<<<<<<<<<<<<<<<<<<<<<<<<<<<<<<<<<<<<<<<<<<<<<AAUAUGAUAGAAGCCUGGUCCGAA<<<<<<<<<<<<<<<<<<<<<<<<<<<< l=24 a=1
<<<<<<<<<<<<<<<<<<<<<<<<<<<<<<<<<<<<<<<<<<<<<<<<<<<<<<<<<<<<<<<<<<<<<<<<<<<<<<<<<<<<<<<<<<<<<<<<<<<<<<<<<<<<<<<<<<<<<<<<<<<CUAAAAUAUGAUAGAAGCCUGGUC<<<<<<<<<<<<<<<<<<<<<<<<<<<<<<<< l=24 a=2
<<<<<<<<<<<<<<<<<<<<<<<<<<<<<<<<<<<<<<<<<<<<<<<<<<<<<<<<<<<<<<<<<<<<<<<<<<<<<<<<<<<<<<<<<<<<<<<<<<<<<<<<<<<<<<<<<<AGUUGGCUACUAAAAUAUGAUAGA<<<<<<<<<<<<<<<<<<<<<<<<<<<<<<<<<<<<<<<<< l=24 a=1
<<<<<<<<<<<<<<<<<<<<<<<<<<<<<<<<<<<<<<<<<<<GGAAUUAGUACAGGCAAUCUCUCA<<<<<<<<<<<<<<<<<<<<<<<<<<<<<<<<<<<<<<<<<<<<<<<<<<<<<<<<<<<<<<<<<<<<<<<<<<<<<<<<<<<<<<<<<<<<<<<<<<<<<<<<<<<<<<<< l=24 a=1
<<<<<<<<<<<<<<<<<<<<<<<<<<<<<<<<<<<<<<<<CUUGGAAUUAGUACAGGCAAUCUC<<<<<<<<<<<<<<<<<<<<<<<<<<<<<<<<<<<<<<<<<<<<<<<<<<<<<<<<<<<<<<<<<<<<<<<<<<<<<<<<<<<<<<<<<<<<<<<<<<<<<<<<<<<<<<<<<<< l=24 a=1
