# Supplementary material for: Identification and profiling of narrow-leafed lupin (Lupinus angustifolius) microRNAs during seed development
Source: BMC Genomics. 2019 Feb 14;20:135. doi: 10.1186/s12864-019-5521-8 (PMC6376761; doi:10.1186/s12864-019-5521-8)
Supplement: Supplementary file 1 — ShortStack annotation of the predicted miRNA loci. (ZIP 41 kb) [file 12864_2019_5521_MOESM1_ESM.zip › miRNA_StarSequences/Cluster_137948_Y.txt]

Cluster_137948 Original Location: Scaffold_211:92403-92516 Displayed Location: Scaffold_211:92384-92513 Strand: -

GGAAGCUAUGUUUUUUGAGGGGAAUGUUGUCUGGCUCGAGGACCCUUUCAUCUUGGUCAAUAGUUUUGAUCAAGGAGUGUAUAGCGUUGUCGGACCAGGCUUCAUUCCCCCCAAUUAUAUGCUUCCAAAU
((((((.((((...(((.((((((((..((((((.((((.(((.((..((((((((((((.....)))))))))..)))...)).))).)))).))))))..)))))))).)))..))))))))))....
.........................................................................................UCGGACCAGGCUUCAUUCCCC.................... miRNA l=21 a=1455
....................GGAAUGUUGUCUGGCUCGAGG......................................................................................... miRNA-star l=21 a=39

.........................................................................................UCGGACCAGGCUUCAUUCCC..................... l=20 a=4
.........................................................................................UCGGACCAGGCUUCAUUCCCCC................... l=22 a=1
.........................................................................................UCGGACCAGGCUUCAUUCCCa.................... l=21 a=1
.........................................................................................UCGGACCAGGCUUCAUcCCCC.................... l=21 a=1
.........................................................................................UCGGACCAGGCUUCAcUCCCC.................... l=21 a=1
.........................................................................................UCGGACCAGGCUUCcUUCCCC.................... l=21 a=1
.........................................................................................UCGGACCAGGCUUCuUUCCCC.................... l=21 a=1
.........................................................................................UCGGACCAGGCUUuAUUCCCC.................... l=21 a=1
.........................................................................................UCGGACCAGGCcUCAUUCCCC.................... l=21 a=1
.........................................................................................UCGGACCAnGCUUCAUUCCCC.................... l=21 a=2
.........................................................................................UCGGACCgGGCUUCAUUCCCC.................... l=21 a=1
.........................................................................................UCGGACuAGGCUUCAUUCCCC.................... l=21 a=1
.........................................................................................UCGuACCAGGCUUCAUUCCCC.................... l=21 a=1
.........................................................................................UgGGACCAGGCUUCAUUCCCC.................... l=21 a=1
.........................................................................................aCGGACCAGGCUUCAUUCCCC.................... l=21 a=1
........................................................................................GUCGGACCAGGCUUCAUUCCC..................... l=21 a=32
.......................................................................................UGUCGGACCAGGCUUCAUUCC...................... l=21 a=1
......................................................................................UUGUCGGACCAGGCUUCAUUC....................... l=21 a=1
......................................................................................UUGUCGGACCAGGCUUCAUUCCCC.................... l=24 a=5
.....................GAAUGUUGUCUGGCUCGAGG......................................................................................... l=20 a=1
.....................GAAUGUUGUCUGGCUCGAGGA........................................................................................ l=21 a=1
.....................GAAUGUUGUCUGGCUCGAGGAC....................................................................................... l=22 a=1
.....................GAAUGUUGUCUGGCUCGAGGcC....................................................................................... l=22 a=1
.....................GAAUGUUGUCUGGCUCGg........................................................................................... l=18 a=1
....................GGAAUGUUGUCUGGCUCGA........................................................................................... l=19 a=1
....................GGAAUGUUGUCUGGCUCGAG.......................................................................................... l=20 a=1
....................GGAAUGUUGUCUGGCUCGAGGACC...................................................................................... l=24 a=1
....................GGAAUGUUGUCUGGCUCGAGu......................................................................................... l=21 a=1
....................GGAcUGUUGUCUGGCUCGAGG......................................................................................... l=21 a=1
