# Supplementary material for: Identification and profiling of narrow-leafed lupin (Lupinus angustifolius) microRNAs during seed development
Source: BMC Genomics. 2019 Feb 14;20:135. doi: 10.1186/s12864-019-5521-8 (PMC6376761; doi:10.1186/s12864-019-5521-8)
Supplement: Supplementary file 1 — ShortStack annotation of the predicted miRNA loci. (ZIP 41 kb) [file 12864_2019_5521_MOESM1_ESM.zip › miRNA_StarSequences/Cluster_139258_Y.txt]

Cluster_139258 Original Location: Scaffold_214:184166-184347 Displayed Location: Scaffold_214:184237-184362 Strand: +

UGUUACAUAAAAGGUUGAGGGGAAUGUCGUCUGGCUCGAGAUCAUCCAUGCAAGUAGCCUCAGGCAUAACUCUUGAUGAGUGAUUUCGGACCAGGCUUCAUUCCCCUCAACUACCAAACAGACACU
((((........((((((((((((((..((((((.((((((((((.(((.(((((((((...))).))...))))))).)))))))))).))))))..))))))))))))))........)))).)
.....................................................................................UCGGACCAGGCUUCAUUCCCC.................... miRNA l=21 a=329195
....................GGAAUGUCGUCUGGCUCGAGA..................................................................................... miRNA-star l=21 a=166

.......................................................................................GGACCAGGCUUCAUUCCCC.................... l=19 a=26
......................................................................................CGGACCAGGCUUCAUUCC...................... l=18 a=1
......................................................................................CGGACCAGGCUUCAUUCCC..................... l=19 a=2
......................................................................................CGGACCAGGCUUCAUUCCCC.................... l=20 a=82
......................................................................................CGGACCAGGCUUCAUUCCCCU................... l=21 a=27
......................................................................................CGGACCAGGCUUCAUUuCCC.................... l=20 a=1
......................................................................................CGGACCcGGCUUCAUUCCCC.................... l=20 a=1
......................................................................................uGGACCAGGCUUCAUUCCCC.................... l=20 a=5
.....................................................................................UCGGACCAGGCUUCAUUC....................... l=18 a=12
.....................................................................................UCGGACCAGGCUUCAUUCC...................... l=19 a=42
.....................................................................................UCGGACCAGGCUUCAUUCCC..................... l=20 a=416
.....................................................................................UCGGACCAGGCUUCAUUCCCCU................... l=22 a=81
.....................................................................................UCGGACCAGGCUUCAUUCCCCa................... l=22 a=6
.....................................................................................UCGGACCAGGCUUCAUUCCCa.................... l=21 a=247
.....................................................................................UCGGACCAGGCUUCAUUCCCg.................... l=21 a=18
.....................................................................................UCGGACCAGGCUUCAUUCCCu.................... l=21 a=37
.....................................................................................UCGGACCAGGCUUCAUUCCgC.................... l=21 a=7
.....................................................................................UCGGACCAGGCUUCAUUCaCC.................... l=21 a=61
.....................................................................................UCGGACCAGGCUUCAUUCgCC.................... l=21 a=12
.....................................................................................UCGGACCAGGCUUCAUUCu...................... l=19 a=6
.....................................................................................UCGGACCAGGCUUCAUUCuC..................... l=20 a=1
.....................................................................................UCGGACCAGGCUUCAUUCuCC.................... l=21 a=22
.....................................................................................UCGGACCAGGCUUCAUUa....................... l=18 a=1
.....................................................................................UCGGACCAGGCUUCAUUaC...................... l=19 a=1
.....................................................................................UCGGACCAGGCUUCAUUaCCC.................... l=21 a=35
.....................................................................................UCGGACCAGGCUUCAUUgCCC.................... l=21 a=10
.....................................................................................UCGGACCAGGCUUCAUUuCCC.................... l=21 a=75
.....................................................................................UCGGACCAGGCUUCAUaCCCC.................... l=21 a=16
.....................................................................................UCGGACCAGGCUUCAUcCCC..................... l=20 a=5
.....................................................................................UCGGACCAGGCUUCAUcCCCC.................... l=21 a=91
.....................................................................................UCGGACCAGGCUUCAUgCCCC.................... l=21 a=3
.....................................................................................UCGGACCAGGCUUCAaUCCCC.................... l=21 a=8
.....................................................................................UCGGACCAGGCUUCAcUCCCC.................... l=21 a=65
.....................................................................................UCGGACCAGGCUUCAgUCCCC.................... l=21 a=3
.....................................................................................UCGGACCAGGCUUCcUUCCCC.................... l=21 a=19
.....................................................................................UCGGACCAGGCUUCgUUCCCC.................... l=21 a=1
.....................................................................................UCGGACCAGGCUUCuUUCCCC.................... l=21 a=34
.....................................................................................UCGGACCAGGCUUaAUUCCCC.................... l=21 a=36
.....................................................................................UCGGACCAGGCUUgAUUCCCC.................... l=21 a=11
.....................................................................................UCGGACCAGGCUUnAUUCCCC.................... l=21 a=1
.....................................................................................UCGGACCAGGCUUuAUUCCCC.................... l=21 a=62
.....................................................................................UCGGACCAGGCUaCAUUCCCC.................... l=21 a=18
.....................................................................................UCGGACCAGGCUcCAUUCCCC.................... l=21 a=34
.....................................................................................UCGGACCAGGCUgCAUUCCCC.................... l=21 a=5
.....................................................................................UCGGACCAGGCUnCAUUCCCC.................... l=21 a=3
.....................................................................................UCGGACCAGGCaUCAUUCCCC.................... l=21 a=10
.....................................................................................UCGGACCAGGCcUCAUUCCCC.................... l=21 a=91
.....................................................................................UCGGACCAGGCgUCAUUCCCC.................... l=21 a=10
.....................................................................................UCGGACCAGGCnUCAUUCCCC.................... l=21 a=2
.....................................................................................UCGGACCAGGaUUCAUUCCCC.................... l=21 a=57
.....................................................................................UCGGACCAGGgUUCAUUCCCC.................... l=21 a=18
.....................................................................................UCGGACCAGGnUUCAUUCCCC.................... l=21 a=6
.....................................................................................UCGGACCAGGuUUCAUUCCCC.................... l=21 a=23
.....................................................................................UCGGACCAGaCUUCAUUCCCC.................... l=21 a=38
.....................................................................................UCGGACCAGcCUUCAUUCCCC.................... l=21 a=37
.....................................................................................UCGGACCAGnCUUCAUUCCCC.................... l=21 a=24
.....................................................................................UCGGACCAGuCUUCAUUCCCC.................... l=21 a=80
.....................................................................................UCGGACCAaGCUUCAUUCCCC.................... l=21 a=16
.....................................................................................UCGGACCAcGCUUCAUUCCCC.................... l=21 a=27
.....................................................................................UCGGACCAnGCUUCAUUCCCC.................... l=21 a=40
.....................................................................................UCGGACCAuGCUUCAUUCCCC.................... l=21 a=108
.....................................................................................UCGGACCcGGCUUCAUUCCCC.................... l=21 a=105
.....................................................................................UCGGACCgGGCUUCAUUCCCC.................... l=21 a=30
.....................................................................................UCGGACCnGGCUUCAUUCCCC.................... l=21 a=6
.....................................................................................UCGGACCuGGCUUCAUUCCCC.................... l=21 a=18
.....................................................................................UCGGACaAGGCUUCAUUCCCC.................... l=21 a=51
.....................................................................................UCGGACgAGGCUUCAUUCCCC.................... l=21 a=11
.....................................................................................UCGGACnAGGCUUCAUUCCCC.................... l=21 a=9
.....................................................................................UCGGACuAGGCUUCAUUCCCC.................... l=21 a=23
.....................................................................................UCGGAaCAGGCUUCAUUCCCC.................... l=21 a=39
.....................................................................................UCGGAgCAGGCUUCAUUCCCC.................... l=21 a=14
.....................................................................................UCGGAnCAGGCUUCAUUCCCC.................... l=21 a=1
.....................................................................................UCGGAuCAGGCUUCAUUCCCC.................... l=21 a=37
.....................................................................................UCGGcCCAGGCUUCAUUCCCC.................... l=21 a=45
.....................................................................................UCGGgCCAGGCUUCAUUCCCC.................... l=21 a=28
.....................................................................................UCGGuCCAGGCUUCAUUCCCC.................... l=21 a=46
.....................................................................................UCGaACCAGGCUUCAUUCCCC.................... l=21 a=19
.....................................................................................UCGcACCAGGCUUCAUUCCCC.................... l=21 a=22
.....................................................................................UCGnACCAGGCUUCAUUCCCC.................... l=21 a=6
.....................................................................................UCGuACCAGGCUUCAUUCCCC.................... l=21 a=105
.....................................................................................UCaGACCAGGCUUCAUUCCCC.................... l=21 a=40
.....................................................................................UCcGACCAGGCUUCAUUCCCC.................... l=21 a=19
.....................................................................................UCuGACCAGGCUUCAUUCCCC.................... l=21 a=42
.....................................................................................UaGGACCAGGCUUCAUUCCCC.................... l=21 a=50
.....................................................................................UgGGACCAGGCUUCAUUCCCC.................... l=21 a=17
.....................................................................................UuGGACCAGGCUUCAUUCCCC.................... l=21 a=32
.....................................................................................aCGGACCAGGCUUCAUUCCCC.................... l=21 a=33
.....................................................................................cCGGACCAGGCUUCAUUCCCC.................... l=21 a=46
.....................................................................................gCGGACCAGGCUUCAUUCCCC.................... l=21 a=14
....................................................................................UUCGGACCAGGCUUCAUU........................ l=18 a=1
....................................................................................UUCGGACCAGGCUUCAUUC....................... l=19 a=5
....................................................................................UUCGGACCAGGCUUCAUUCC...................... l=20 a=225
....................................................................................UUCGGACCAGGCUUCAUUCCC..................... l=21 a=12312
....................................................................................UUCGGACCAGGCUUCAUUCCCC.................... l=22 a=2767
....................................................................................UUCGGACCAGGCUUCAUUCCCCU................... l=23 a=1
....................................................................................UUCGGACCAGGCUUCAUUCCCg.................... l=22 a=1
....................................................................................UUCGGACCAGGCUUCAUUCCCu.................... l=22 a=4
....................................................................................UUCGGACCAGGCUUCAUUCCg..................... l=21 a=1
....................................................................................UUCGGACCAGGCUUCAUUCCu..................... l=21 a=1
....................................................................................UUCGGACCAGGCUUCAUUCaC..................... l=21 a=1
....................................................................................UUCGGACCAGGCUUCAUUCgC..................... l=21 a=1
....................................................................................UUCGGACCAGGCUUCAUUCuC..................... l=21 a=1
....................................................................................UUCGGACCAGGCUUCAUUaCC..................... l=21 a=2
....................................................................................UUCGGACCAGGCUUCAUUgCC..................... l=21 a=1
....................................................................................UUCGGACCAGGCUUCAUUu....................... l=19 a=1
....................................................................................UUCGGACCAGGCUUCAUUuCC..................... l=21 a=2
....................................................................................UUCGGACCAGGCUUCAUUuCCC.................... l=22 a=1
....................................................................................UUCGGACCAGGCUUCAUaCCC..................... l=21 a=2
....................................................................................UUCGGACCAGGCUUCAUcCCC..................... l=21 a=3
....................................................................................UUCGGACCAGGCUUCAaUCCC..................... l=21 a=1
....................................................................................UUCGGACCAGGCUUCAcUCCC..................... l=21 a=3
....................................................................................UUCGGACCAGGCUUCcUUCCC..................... l=21 a=1
....................................................................................UUCGGACCAGGCUUCuUUCCC..................... l=21 a=1
....................................................................................UUCGGACCAGGCUaCAUUCCC..................... l=21 a=1
....................................................................................UUCGGACCAGGCcUCAUUCCC..................... l=21 a=2
....................................................................................UUCGGACCAGGCcUCAUUCCCC.................... l=22 a=1
....................................................................................UUCGGACCAGGCgUCAUUCCC..................... l=21 a=1
....................................................................................UUCGGACCAGGaUUCAUUCCC..................... l=21 a=1
....................................................................................UUCGGACCAGGaUUCAUUCCCC.................... l=22 a=1
....................................................................................UUCGGACCAGGgUUCAUUCCC..................... l=21 a=1
....................................................................................UUCGGACCAGGuUUCAUUCCC..................... l=21 a=1
....................................................................................UUCGGACCAGcCUUCAUUCCC..................... l=21 a=2
....................................................................................UUCGGACCAGcCUUCAUUCCCC.................... l=22 a=1
....................................................................................UUCGGACCAGuCUUCAUUCCC..................... l=21 a=4
....................................................................................UUCGGACCAGuCUUCAUUCCCC.................... l=22 a=1
....................................................................................UUCGGACCAcGCUUCAUUCCC..................... l=21 a=3
....................................................................................UUCGGACCAuGCUUCAUUCCCC.................... l=22 a=1
....................................................................................UUCGGACCcGGCUUCAUUCCC..................... l=21 a=3
....................................................................................UUCGGACCcGGCUUCAUUCCCC.................... l=22 a=1
....................................................................................UUCGGACCnGGCUUCAUUCCC..................... l=21 a=4
....................................................................................UUCGGACCnGGCUUCAUUCCCC.................... l=22 a=1
....................................................................................UUCGGACCuGGCUUCAUUCCC..................... l=21 a=2
....................................................................................UUCGGACCuGGCUUCAUUCCCC.................... l=22 a=1
....................................................................................UUCGGACaAGGCUUCAUUCCC..................... l=21 a=6
....................................................................................UUCGGACaAGGCUUCAUUCCCC.................... l=22 a=1
....................................................................................UUCGGAaCAGGCUUCAUUCCC..................... l=21 a=1
....................................................................................UUCGGAuCAGGCUUCAUUCCC..................... l=21 a=2
....................................................................................UUCGGAuCAGGCUUCAUUCCCC.................... l=22 a=1
....................................................................................UUCGGcCCAGGCUUCAUUCCC..................... l=21 a=4
....................................................................................UUCGGcCCAGGCUUCAUUCCCC.................... l=22 a=2
....................................................................................UUCGGgCCAGGCUUCAUUCCC..................... l=21 a=1
....................................................................................UUCGGuCCAGGCUUCAUUCCC..................... l=21 a=2
....................................................................................UUCGaACCAGGCUUCAUUCCC..................... l=21 a=1
....................................................................................UUCGcACCAGGCUUCAUUCCC..................... l=21 a=1
....................................................................................UUCGuACCAGGCUUCAUUCCC..................... l=21 a=4
....................................................................................UUCGuACCAGGCUUCAUUCCCC.................... l=22 a=1
....................................................................................UUCnGACCAGGCUUCAUUCCC..................... l=21 a=1
....................................................................................UUCuGACCAGGCUUCAUUCCCC.................... l=22 a=1
....................................................................................UUgGGACCAGGCUUCAUUCCC..................... l=21 a=1
....................................................................................UUuGGACCAGGCUUCAUUCC...................... l=20 a=1
....................................................................................UcCGGACCAGGCUUCAUUCCC..................... l=21 a=1
....................................................................................UgCGGACCAGGCUUCAUUCCC..................... l=21 a=2
....................................................................................aUCGGACCAGGCUUCAUUCCCC.................... l=22 a=1
...................................................................................UUUCGGACCAGGCUUCAUUC....................... l=20 a=7
...................................................................................UUUCGGACCAGGCUUCAUUCC...................... l=21 a=9072
...................................................................................UUUCGGACCAGGCUUCAUUCCCC.................... l=23 a=10
...................................................................................UUUCGGACCAGGCUUCAUUCa...................... l=21 a=7
...................................................................................UUUCGGACCAGGCUUCAUUCu...................... l=21 a=3
...................................................................................UUUCGGACCAGGCUUCAUUaC...................... l=21 a=1
...................................................................................UUUCGGACCAGGCUUCAUUgC...................... l=21 a=1
...................................................................................UUUCGGACCAGGCUUCAUUu....................... l=20 a=3
...................................................................................UUUCGGACCAGGCUUCAUUuC...................... l=21 a=1
...................................................................................UUUCGGACCAGGCUUCcUUCC...................... l=21 a=1
...................................................................................UUUCGGACCAGGCUUaAUUCC...................... l=21 a=2
...................................................................................UUUCGGACCAGGCUUgAUUCC...................... l=21 a=2
...................................................................................UUUCGGACCAGGCUUuAUUCC...................... l=21 a=1
...................................................................................UUUCGGACCAGGCUcCAUUCC...................... l=21 a=3
...................................................................................UUUCGGACCAGGCcUCAUUCC...................... l=21 a=1
...................................................................................UUUCGGACCAGGCgUCAUUCC...................... l=21 a=1
...................................................................................UUUCGGACCAGGuUUCAUUCC...................... l=21 a=1
...................................................................................UUUCGGACCAGcCUUCAUUCC...................... l=21 a=1
...................................................................................UUUCGGACCAGnCUUCAUUCC...................... l=21 a=1
...................................................................................UUUCGGACCAGuCUUCAUUCC...................... l=21 a=5
...................................................................................UUUCGGACCAaGCUUCAUUCC...................... l=21 a=1
...................................................................................UUUCGGACCAcGCUUCAUUCC...................... l=21 a=1
...................................................................................UUUCGGACCAuGCUUCAUUCC...................... l=21 a=2
...................................................................................UUUCGGACCcGGCUUCAUUCC...................... l=21 a=1
...................................................................................UUUCGGACCgGGCUUCAUUCC...................... l=21 a=1
...................................................................................UUUCGGACaAGGCUUCAUUCC...................... l=21 a=2
...................................................................................UUUCGGACgAGGCUUCAUUCC...................... l=21 a=1
...................................................................................UUUCGGACnAGGCUUCAUUCC...................... l=21 a=2
...................................................................................UUUCGGAaCAGGCUUCAUUCC...................... l=21 a=3
...................................................................................UUUCGGAgCAGGCUUCAUUCC...................... l=21 a=1
...................................................................................UUUCGGAnCAGGCUUCAUUCC...................... l=21 a=1
...................................................................................UUUCGGcCCAGGCUUCAUUCC...................... l=21 a=3
...................................................................................UUUCGGgCCAGGCUUCAUUCC...................... l=21 a=1
...................................................................................UUUCGGuCCAGGCUUCAUUCC...................... l=21 a=3
...................................................................................UUUCGaACCAGGCUUCAUUCC...................... l=21 a=2
...................................................................................UUUCGcACCAGGCUUCAUUCC...................... l=21 a=3
...................................................................................UUUCGuACCAGGCUUCAUUCC...................... l=21 a=6
...................................................................................UUUCcGACCAGGCUUCAUUCC...................... l=21 a=1
...................................................................................UUUaGGACCAGGCUUCAUUCC...................... l=21 a=4
...................................................................................UUcCGGACCAGGCUUCAUUCC...................... l=21 a=5
...................................................................................UaUCGGACCAGGCUUCAUUCC...................... l=21 a=2
...................................................................................gUUCGGACCAGGCUUCAUUCC...................... l=21 a=1
..................................................................................AUUUCGGACCAGGCUUCAUUC....................... l=21 a=1
..................................................................................AUUUCGGACCAGGCUUCAUUCCCC.................... l=24 a=19
..................................................................................AUcUCGGACCAGGCUUCAUUCCCC.................... l=24 a=4
..................................................................................cUUUCGGACCAGGCUUCAUUCC...................... l=22 a=2
.................................................................................GAUUUCGGACCAGGCUUCAUUCCC..................... l=24 a=29
...............................................AUGCAAGUAGCCUCAGGCAUAACU....................................................... l=24 a=1
..................................CUCGAGAUCAUCCAUGCAAGUAGC.................................................................... l=24 a=1
.......................AUGUCGUCUGGCUCGAGAUC................................................................................... l=20 a=1
.......................AUGUCGUCUGGCUCGAGAUCAUCC............................................................................... l=24 a=1
.....................GAAUGUCGUCUGGCUCGAGA..................................................................................... l=20 a=12
.....................GAAUGUCGUCUGGCUCGAGAU.................................................................................... l=21 a=14
.....................GAAUGUCGUCUGGCUCGAGAUCAU................................................................................. l=24 a=1
.....................GAAUGUCGUCUGGCUCGAGAUa................................................................................... l=22 a=1
.....................GAAUGUCGUCUGGCUCGAGAUu................................................................................... l=22 a=14
.....................GAAUGUCGUCUGGCUCGcGA..................................................................................... l=20 a=1
....................GGAAUGUCGUCUGGCUCG........................................................................................ l=18 a=1
....................GGAAUGUCGUCUGGCUCGA....................................................................................... l=19 a=10
....................GGAAUGUCGUCUGGCUCGAG...................................................................................... l=20 a=2
....................GGAAUGUCGUCUGGCUCGAGAU.................................................................................... l=22 a=6
....................GGAAUGUCGUCUGGCUCGAGAUu................................................................................... l=23 a=1
....................GGAAUGUCGUCUGGCUCu........................................................................................ l=18 a=1
...................GGGAAUGUCGUCUGGCUCGA....................................................................................... l=20 a=1
.................AGGGGAAUGUCGUCUGGCUCG........................................................................................ l=21 a=1
<<<<<<<<<<<<<<<<<<<<<<<<<<<<<<<<<<<<<<<<<<<<<<<<<<<<<<<<<<<<<<<<<<<<<<<<<<<<<<<<<<<<<<<CCUGGUCCGAAGUAAGGGGAGUUG<<<<<<<<<<<<<<< l=24 a=1
<<<<<<<<<<<<<<<<<<<<<<<<<<<<<<<<<<<<<<<<<<<<<<<<<<<<<<<UCGGAGUCCGUAUUGAGAACUACU<<<<<<<<<<<<<<<<<<<<<<<<<<<<<<<<<<<<<<<<<<<<<<< l=24 a=1
<<<<<<<<<<<<<<<<<<<<CCUUACAGCAGACCGAGCUCUAGU<<<<<<<<<<<<<<<<<<<<<<<<<<<<<<<<<<<<<<<<<<<<<<<<<<<<<<<<<<<<<<<<<<<<<<<<<<<<<<<<<< l=24 a=1
