# Supplementary material for: Identification and profiling of narrow-leafed lupin (Lupinus angustifolius) microRNAs during seed development
Source: BMC Genomics. 2019 Feb 14;20:135. doi: 10.1186/s12864-019-5521-8 (PMC6376761; doi:10.1186/s12864-019-5521-8)
Supplement: Supplementary file 1 — ShortStack annotation of the predicted miRNA loci. (ZIP 41 kb) [file 12864_2019_5521_MOESM1_ESM.zip › miRNA_StarSequences/Cluster_141319_Y.txt]

Cluster_141319 Original Location: Scaffold_221_1:266662-266818 Displayed Location: Scaffold_221_1:266644-266813 Strand: +

AGUUGACGACUUUCUUAUAGUAGGUCAAAAAUGGAGUGAUGUUGUUUUUUAUAUCAAUUUGUGGAAUUCAUGAUAUCAAAUAGAUUUUGUAGACAUCAUGAAUACCACAAAUUGAUAUGAAAACGAACAUCACUCCAUCUUUGAUCUUCUACAAGAAAGUCAUCAAUUUU
((((((.(((((((((.(((.((((((((.(((((((((((((..(((((((((((((((((((.(((((((((..((((.....)))).....))))))))).)))))))))))))))))))..))))))))))))).)))))))).))).))))))))).))))))))
....................UAGGUCAAAAAUGGAGUGAUG................................................................................................................................. miRNA l=21 a=52
.................................................................................................................................UCACUCCAUCUUUGAUCUUCU.................... miRNA-star l=21 a=21

.................................................................................................................................UCACUCCAUCUUUGAUCUUC..................... l=20 a=2
.................................................................................................................................UCACUCCAUCUUUGAUCUUCUA................... l=22 a=9
.................................................................................................................................UCACUCCAUCUUUGAUCUUCUc................... l=22 a=1
.................................................................................................................................UCACUCCAUCUUUGAUCUUCUu................... l=22 a=3
.................................................................................................................................UCACUCCAUCUUUGAUuUU...................... l=19 a=1
..............................................................................................................AUUGAUAUGAAAACGAACAUCACU.................................... l=24 a=1
...........................................................................................................CAAAUUGAUAUGAAAACGAAC.......................................... l=21 a=12
...........................................................................................................CAAAUUGAUAUGAAAACGAACA......................................... l=22 a=24
...........................................................................................................CAAAUUGAUAUGAAAACGAACu......................................... l=22 a=6
..................................................................................................UGAAUACCACAAAUUGAUAUGAAA................................................ l=24 a=1
.....................................................................................UUUGUAGACAUCAUGAAUACCACA............................................................. l=24 a=1
......................................................................UGAUAUCAAAUAGAUUUUGUAGACu........................................................................... l=25 a=1
............................................................GUGGAAUUCAUGAUAUCAAAUAGA...................................................................................... l=24 a=1
.........................................................UUUGUGGAAUUCAUGAUAUCA............................................................................................ l=21 a=1
.....................................................UCAAUUUGUGGAAUUCAUGAU................................................................................................ l=21 a=1
..................................................AUAUCAAUUUGUGGAAUUCAUGAU................................................................................................ l=24 a=1
.........................................UUGUUUUUUAUAUCAAUUUGUG........................................................................................................... l=22 a=1
....................UAGGUCAAAAAUGGAGUGA................................................................................................................................... l=19 a=1
....................UAGGUCAAAAAUGGAGUGAUGU................................................................................................................................ l=22 a=1
....................UAGGUCAAAAAUGGAGUGAUuU................................................................................................................................ l=22 a=1
...................GUAGGUCAAAAAUGGAGUGA................................................................................................................................... l=20 a=1
...................GUAGGUCAAAAAUGGAGUGAUG................................................................................................................................. l=22 a=27
..................AGUAGGUCAAAAAUGGAGUGA................................................................................................................................... l=21 a=1
<<<<<<<<<<<<<<<<<<<<<<<<<<<<<<<<<<<<<<<<<<<<<<<<<<<<<<<<<<<<<<<<<<<<<<<<<<<<<<<<<<<<<<<<<<<<<<<<<<<<<<<<<<<<<<<<<<<<<<<<<<<<<<<<<<<<<<<<<<<<<<CUAGAAGAUGUUCUUUCAGUAGUU<<<< l=24 a=3
<<<<<<<<<<<<<<<<<<<<<<<<<<<<<<<<<<<<<<<<<<<<<<<<<<<<<<<<<<<<<<<<<<<<<<<<<<<<<<<<<<<<<<<<<<<<<<<<<<<<<<<<<<<<<<<<<<<<<<<<<<<<<<<<<<<<<<<GUAGAAACUAGAAGAUGUUCUUUC<<<<<<<<<<< l=24 a=1
<<<<<<<<<<<<<<<<<<<<<<<<<<<<<<<<<<<<<<<<<<<<<<<<<<<<<<<<<<<<<<<<<<<<<<<<<<<<<<<<<<<<<<<<<<<<<<<<<<<<<<<<<<<<<<<<<<<<<<<<<<<<<<<<UAGUGAGGUAGAAACUAGAAGAUG<<<<<<<<<<<<<<<<<< l=24 a=1
<<<<<<<<<<<<<<<<<<<<<<<<<<<<<<<<<<<<<<<<<<<<<<<<<<<<<<<<<<<<<<<<<<<<<<<<<<<<<<<<<<<<<<<<<<UCUGUAGUACUUAUGGUGUUUA<<<<<<<<<<<<<<<<<<<<<<<<<<<<<<<<<<<<<<<<<<<<<<<<<<<<<<<<<< l=22 a=1
<<<<<<<<<<<<<<<<<<<<<<<<<<<<<<<<<<<<<<<<<<<<<<<<<<<<<<<<<<<<<<<<<<<<<<<<<<<<<<<<<<<<<<<<<<UCUGUAGUACUUAUGGUGUUUAAC<<<<<<<<<<<<<<<<<<<<<<<<<<<<<<<<<<<<<<<<<<<<<<<<<<<<<<<< l=24 a=2
