# Supplementary material for: Identification and profiling of narrow-leafed lupin (Lupinus angustifolius) microRNAs during seed development
Source: BMC Genomics. 2019 Feb 14;20:135. doi: 10.1186/s12864-019-5521-8 (PMC6376761; doi:10.1186/s12864-019-5521-8)
Supplement: Supplementary file 1 — ShortStack annotation of the predicted miRNA loci. (ZIP 41 kb) [file 12864_2019_5521_MOESM1_ESM.zip › miRNA_StarSequences/Cluster_141478_Y.txt]

Cluster_141478 Original Location: Scaffold_221_1:662328-662414 Displayed Location: Scaffold_221_1:662319-662422 Strand: +

ACCAGCGGUUAAGGGUGUAUUGUCGCAGGAGUGAUAGUACCAACUGUGGUAUAGCUAUAGUCAGUACUAUCUUCCUACGACAUGAUACCCUUCAACCUCUUACA
(((((.((((((((((((..(((((.(((((.((((((((..((((((((...))))))))..))))))))))))).)))))..)))))))).))))(((((((
....................UGUCGCAGGAGUGAUAGUACC............................................................... miRNA l=21 a=676
................................................................UACUAUCUUCCUACGACAUG.................... miRNA-star l=20 a=15

................................................................UACUAUCUUCCUACGACA...................... l=18 a=1
................................................................UACUAUCUUCCUACGACAUGu................... l=21 a=1
............................................................UCAGUACUAUCUUCCUACGu........................ l=20 a=1
.......................CGCAGGAGUGAUAGUACC............................................................... l=18 a=1
......................UCGCAGGAGUGAUAGUACCAAC............................................................ l=22 a=4
....................UGUCGCAGGAGUGAUAGUAC................................................................ l=20 a=1
....................UGUCGCAGGAGUGAUAGUACCAACU........................................................... l=25 a=1
....................UGUCGCAGGAGUGAUAGUACCu.............................................................. l=22 a=1
....................UGUCGCAGGAGUGAUAGUACa............................................................... l=21 a=1
....................UGUCGCAGGAGUGAUAGUACu............................................................... l=21 a=2
....................UGUCGCAGGAGUGAUAGUAaC............................................................... l=21 a=1
....................UGUCGCAGGAGUGAUAGcACC............................................................... l=21 a=1
....................UGUCGCAGGAGUGAcAGUACC............................................................... l=21 a=1
....................UGUCGCAGGAGcGAUAGUACC............................................................... l=21 a=2
....................UGUCGCAGGAuUGAUAGUACC............................................................... l=21 a=1
....................UGUCGCAuGAGUGAUAGUACC............................................................... l=21 a=1
....................UGUCuCAGGAGUGAUAGUACC............................................................... l=21 a=1
...................UUGUCGCAGGAGUGAUAGUACC............................................................... l=22 a=18
...................UUGUCGCAGGAGUGAUAGUACCAAC............................................................ l=25 a=1
.........UAAGGGUGUAUUGUCGCAGG........................................................................... l=20 a=1
<<<<<<<<<<<<<<<<<<<<<<<<<<<<<<<<<<<<<<<<<<<<<<<<<<<<<<<<<<<<<<<<<<<<<<<<<<<uUGCUGUACUAUGGGAAGUUG<<<<<<<< l=21 a=1
<<<<<<<<<<<<<<<<<<<<<<<<<<<<<<<<<<<<<<<<<<<<<<<<<<<<<<<<<<<<<<<<<<<AUAGAAGGAUGCUGUACUAUGGGA<<<<<<<<<<<<< l=24 a=1
