# Supplementary material for: Identification and profiling of narrow-leafed lupin (Lupinus angustifolius) microRNAs during seed development
Source: BMC Genomics. 2019 Feb 14;20:135. doi: 10.1186/s12864-019-5521-8 (PMC6376761; doi:10.1186/s12864-019-5521-8)
Supplement: Supplementary file 1 — ShortStack annotation of the predicted miRNA loci. (ZIP 41 kb) [file 12864_2019_5521_MOESM1_ESM.zip › miRNA_StarSequences/Cluster_144321_Y.txt]

Cluster_144321 Original Location: Scaffold_232:453780-453886 Displayed Location: Scaffold_232:453760-453901 Strand: +

UUAGUGUGAAAGAAUCUGUUAAGCUCAGGAGGGAUAGCGCCAUGGAUGGUCUUCUUUUUUGCUCCAUUUUCUGGUUUGCAUUUUAAUUUGAUCUUCUAUUGUGCUAUCCAUCCUGAGUUUCAUGGCUUUCUCACACUCUCAU
.)))))))))))).......((((((((((.(((((((((.(((((.((((........(((.(((.....)))...))).........)))).))))).))))))))).))))))))))...(((((((............
....................AAGCUCAGGAGGGAUAGCGCC..................................................................................................... miRNA l=21 a=21
.....................................................................................................UGCUAUCCAUCCUGAGUUUCA.................... miRNA-star l=21 a=6

..........................................................................................................UCCAUCCUGAGUUUCAUGGCU............... l=21 a=1
......................GCUCAGGAGGGAUAGCGCC..................................................................................................... l=19 a=1
.....................AGCUCAGGAGGGAUAGCGCC..................................................................................................... l=20 a=3
