# Supplementary material for: Identification and profiling of narrow-leafed lupin (Lupinus angustifolius) microRNAs during seed development
Source: BMC Genomics. 2019 Feb 14;20:135. doi: 10.1186/s12864-019-5521-8 (PMC6376761; doi:10.1186/s12864-019-5521-8)
Supplement: Supplementary file 1 — ShortStack annotation of the predicted miRNA loci. (ZIP 41 kb) [file 12864_2019_5521_MOESM1_ESM.zip › miRNA_StarSequences/Cluster_162973_Y.txt]

Cluster_162973 Original Location: Scaffold_328:212542-212615 Displayed Location: Scaffold_328:212527-212633 Strand: -

UAUGAGAGUUGCAGAAAUGGGAGUUCCUUACAGUCCAAAGCGCCCCGCGACUUAACUUCGCAAUGUUUUGGACUGAAGGGAGCUCCUACUUCUUCACUUUCUCCAUU
.)))).)).))))))..((((((((((((.((((((((((((....((((.......))))..)))))))))))).)))))))))))).....(((((..((.((((
..................................................................UUUGGACUGAAGGGAGCUCCU.................... miRNA l=21 a=6528
....................GAGUUCCUUACAGUCCAAAGC.................................................................. miRNA-star l=21 a=55

.......................................................................ACUGAAGGGAGCUCCUACU................. l=19 a=3
.......................................................................ACUGAAGGGAGCUCCUACUUC............... l=21 a=2
....................................................................UGGACUGAAGGGAGCUCCU.................... l=19 a=1
...................................................................UUGGACUGAAGGGAGCUCC..................... l=19 a=8
...................................................................UUGGACUGAAGGGAGCUCCU.................... l=20 a=142
...................................................................UUGGACUGAAGGGAGCUCCUA................... l=21 a=4
...................................................................UUGGACUGAAGGGAGCUCCa.................... l=20 a=1
...................................................................UUGGACUGAAGGGAGCUCCcA................... l=21 a=4
...................................................................UUGGACUGAAGGGAGaUCC..................... l=19 a=1
...................................................................UUuGACUGAAGGGAGCUCCU.................... l=20 a=1
..................................................................UUUGGACUGAAGGGAGCU....................... l=18 a=4
..................................................................UUUGGACUGAAGGGAGCUC...................... l=19 a=1
..................................................................UUUGGACUGAAGGGAGCUCC..................... l=20 a=37
..................................................................UUUGGACUGAAGGGAGCUCCUgC.................. l=23 a=1
..................................................................UUUGGACUGAAGGGAGCUCCUu................... l=22 a=72
..................................................................UUUGGACUGAAGGGAGCUCCUuC.................. l=23 a=5
..................................................................UUUGGACUGAAGGGAGCUCCa.................... l=21 a=18
..................................................................UUUGGACUGAAGGGAGCUCCc.................... l=21 a=7
..................................................................UUUGGACUGAAGGGAGCUCuU.................... l=21 a=1
..................................................................UUUGGACUGAAGGGAGCUaCU.................... l=21 a=1
..................................................................UUUGGACUGAAGGGAGCaCCU.................... l=21 a=1
..................................................................UUUGGACUGAAGGGAGCcCCU.................... l=21 a=3
..................................................................UUUGGACUGAAGGGAGCgCCU.................... l=21 a=1
..................................................................UUUGGACUGAAGGGAGuUCCU.................... l=21 a=1
..................................................................UUUGGACUGAAGGGAaCUCCU.................... l=21 a=1
..................................................................UUUGGACUGAAGGGAuCUCCU.................... l=21 a=1
..................................................................UUUGGACUGAAGGGcGCUCCU.................... l=21 a=1
..................................................................UUUGGACUGAAGGGgGCUCCU.................... l=21 a=2
..................................................................UUUGGACUGAAGGaAGCUCCU.................... l=21 a=1
..................................................................UUUGGACUGAAGGcAGCUCCU.................... l=21 a=2
..................................................................UUUGGACUGAAGGuAGCUCCU.................... l=21 a=11
..................................................................UUUGGACUGAAGaGAGCUCCU.................... l=21 a=2
..................................................................UUUGGACUGAAGcGAGCUCCU.................... l=21 a=1
..................................................................UUUGGACUGAAGuGAGCUCCU.................... l=21 a=2
..................................................................UUUGGACUGAAaGGAGCUCCU.................... l=21 a=1
..................................................................UUUGGACUGAAcGGAGCUCCU.................... l=21 a=1
..................................................................UUUGGACUGAAuGGAGCUCCU.................... l=21 a=1
..................................................................UUUGGACUGAcGGGAGCUCCU.................... l=21 a=3
..................................................................UUUGGACUGcAGGGAGCUCCU.................... l=21 a=1
..................................................................UUUGGACUGnAGGGAGCUCCU.................... l=21 a=1
..................................................................UUUGGACUGuAGGGAGCUCCU.................... l=21 a=1
..................................................................UUUGGACcGAAGGGAGCUCCU.................... l=21 a=4
..................................................................UUUGGAnUGAAGGGAGCUCCU.................... l=21 a=1
..................................................................UUUGGAuUGAAGGGAGCUCC..................... l=20 a=1
..................................................................UUUGGAuUGAAGGGAGCUCCU.................... l=21 a=3
..................................................................UUUGaACUGAAGGGAGCUCCU.................... l=21 a=1
..................................................................UUUGcACUGAAGGGAGCUCCU.................... l=21 a=1
..................................................................UUUGuACUGAAGGGAGCUCCU.................... l=21 a=1
..................................................................UUUuGACUGAAGGGAGCUCCU.................... l=21 a=1
..................................................................UUcGGACUGAAGGGAGCUCCU.................... l=21 a=1
..................................................................UcUGGACUGAAGGGAGCUCCU.................... l=21 a=2
.................................................................UUUUGGACUGAAGGGAGCU....................... l=19 a=1
.................................................................UUUUGGACUGAAGGGAGCUCC..................... l=21 a=298
.................................................................UUUUGGACUGAAGGGAGCUCCU.................... l=22 a=18
.................................................................UUUUGGACUGAAGGGAGCUCCUu................... l=23 a=1
.................................................................aUUUGGACUGAAGGGAGCUCCU.................... l=22 a=1
..................................................CUUAACUUCGCAAUGUUUUGGACU................................. l=24 a=2
......................GUUCCUUACAGUCCAAAG................................................................... l=18 a=1
.....................AGUUCCUUACAGUCCAAAGC.................................................................. l=20 a=1
.....................AGUUCCUUACAGUCCAAAGCG................................................................. l=21 a=5
....................GAGUUCCUUACAGUCCAAAG................................................................... l=20 a=3
....................GAGcUCCUUACAGUCCAAAGC.................................................................. l=21 a=1
<<<<<<<<<<<<<<<<<<<CCUCAAGGAAUGUCAGGUUUC<<<<<<<<<<<<<<<<<<<<<<<<<<<<<<<<<<<<<<<<<<<<<<<<<<<<<<<<<<<<<<<<<<< l=21 a=3
<<<<<<<<<<<<<<<<<<uCCUCAAGGAAUGUCAGGUUUC<<<<<<<<<<<<<<<<<<<<<<<<<<<<<<<<<<<<<<<<<<<<<<<<<<<<<<<<<<<<<<<<<<< l=22 a=1
