# Supplementary material for: Identification and profiling of narrow-leafed lupin (Lupinus angustifolius) microRNAs during seed development
Source: BMC Genomics. 2019 Feb 14;20:135. doi: 10.1186/s12864-019-5521-8 (PMC6376761; doi:10.1186/s12864-019-5521-8)
Supplement: Supplementary file 1 — ShortStack annotation of the predicted miRNA loci. (ZIP 41 kb) [file 12864_2019_5521_MOESM1_ESM.zip › miRNA_StarSequences/Cluster_165733_Y.txt]

Cluster_165733 Original Location: Scaffold_347:76018-76134 Displayed Location: Scaffold_347:76004-76148 Strand: -

GGCACUAGUUAGUGAGAUUGUUGACAGAAGAUAGAGAGCACAGAUGAUGUUAUGCAUAUUAUAUAUACAUGGAGCUGAAUAGUGUUGCAUCUCACUCCUUUGUGCUCUCUAUGCUUCUGUCAUCAUCUUCACCCUCCAUUUCUCA
((.........(((((..((.(((((((((((((((((((((((.((((..(((((((((((................)))))).)))))..)).)).)))))))))))))).))))))))).))..)))))........)))))
....................UUGACAGAAGAUAGAGAGCAC........................................................................................................ miRNA l=21 a=3074
.......................................................................................................GCUCUCUAUGCUUCUGUCAUCA.................... miRNA-star l=22 a=4

............................................................................................................CUAUGCUUCUGUCAUCAUCUUCA.............. l=23 a=1
.........................................................................................................UCUCUAUGCUUCUGUCAUC..................... l=19 a=4
.......................................................................................................GCUCUCUAUGCUUCUGUCAUC..................... l=21 a=240
.......................................................................................................GCUCUCUAUGCUUCUGUCAUCu.................... l=22 a=2
.......................................................................................................GCUCUCUAUGCUUCUGUuA....................... l=19 a=1
.......................................................................................................GCUCUCUAUGCUcCUGUCAUC..................... l=21 a=1
.......................................................................................................GCUCUCaAUGCUUCUGUCAUC..................... l=21 a=1
......................................................................................................UGCUCUCUAUGCUUCUGUCAUC..................... l=22 a=2
.......................ACAGAAGAUAGAGAGCACAG...................................................................................................... l=20 a=1
.....................UGACAGAAGAUAGAGAGC.......................................................................................................... l=18 a=1
.....................UGACAGAAGAUAGAGAGCA......................................................................................................... l=19 a=1
.....................UGACAGAAGAUAGAGAGCAC........................................................................................................ l=20 a=203
.....................UGACAGAAGAUAGAGAGCACA....................................................................................................... l=21 a=2
.....................UGACAGAAGAUAGAGAGCACc....................................................................................................... l=21 a=2
.....................UGACAGAAGAUAGAGAGCACu....................................................................................................... l=21 a=8
.....................UGACAGAAGAUAuAGAGCAC........................................................................................................ l=20 a=1
....................UUGACAGAAGAUAGAGAGC.......................................................................................................... l=19 a=12
....................UUGACAGAAGAUAGAGAGCA......................................................................................................... l=20 a=8
....................UUGACAGAAGAUAGAGAGCACA....................................................................................................... l=22 a=8
....................UUGACAGAAGAUAGAGAGCACc....................................................................................................... l=22 a=17
....................UUGACAGAAGAUAGAGAGCACu....................................................................................................... l=22 a=133
....................UUGACAGAAGAUAGAGAGCAa........................................................................................................ l=21 a=3
....................UUGACAGAAGAUAGAGAGCAg........................................................................................................ l=21 a=1
....................UUGACAGAAGAUAGAGAGCu......................................................................................................... l=20 a=1
....................UUGACAGAAGAUAGAGAcCAC........................................................................................................ l=21 a=1
....................UUGACAGAAGAUAGAGAu........................................................................................................... l=18 a=1
....................UUGACAGAAGAUAGAGAuC.......................................................................................................... l=19 a=2
....................UUGACAGAAGAUAGAGAuCAC........................................................................................................ l=21 a=1
....................UUGACAGAAGAUAGAGcGCAC........................................................................................................ l=21 a=2
....................UUGACAGAAGAUAGAGgGCA......................................................................................................... l=20 a=1
....................UUGACAGAAGAUAGAGgGCAC........................................................................................................ l=21 a=1
....................UUGACAGAAGAUAGAuAGCAC........................................................................................................ l=21 a=1
....................UUGACAGAAGAUAGuGAGCAC........................................................................................................ l=21 a=1
....................UUGACAGAAGAUAuAGAGCAC........................................................................................................ l=21 a=1
....................UUGACAGAcGAUAGAGAGCAC........................................................................................................ l=21 a=1
....................UUGACAGAgGAUAGAGAGCAC........................................................................................................ l=21 a=1
....................UUGACAGcAGAUAGAGAGCAC........................................................................................................ l=21 a=3
....................UUGACAGgAGAUAGAGAGCAC........................................................................................................ l=21 a=1
....................UUGACuGAAGAUAGAGAGCAC........................................................................................................ l=21 a=1
....................UUGAuAGAAGAUAGAGAGCAC........................................................................................................ l=21 a=2
....................cUGACAGAAGAUAGAGAGCAC........................................................................................................ l=21 a=2
...................cUUGACAGAAGAUAGAGAGCAC........................................................................................................ l=22 a=1
..................UGUUGACAGAAGAUAGAGAGC.......................................................................................................... l=21 a=1
...............GAUUGUUGACAGAAGAUAGAGAGC.......................................................................................................... l=24 a=1
..............AGAUUGUUGACAGAAGAUAGAGAG........................................................................................................... l=24 a=1
..............AGAUUGUUGACAGAAGAUAGAGAGCAC........................................................................................................ l=27 a=1
