# Supplementary material for: Identification and profiling of narrow-leafed lupin (Lupinus angustifolius) microRNAs during seed development
Source: BMC Genomics. 2019 Feb 14;20:135. doi: 10.1186/s12864-019-5521-8 (PMC6376761; doi:10.1186/s12864-019-5521-8)
Supplement: Supplementary file 1 — ShortStack annotation of the predicted miRNA loci. (ZIP 41 kb) [file 12864_2019_5521_MOESM1_ESM.zip › miRNA_StarSequences/Cluster_170753_Y.txt]

Cluster_170753 Original Location: Scaffold_384:367108-367321 Displayed Location: Scaffold_384:367171-367300 Strand: -

GGAAGCUUUGAUUUUUGAGGGGAAUGUUGUCUGGCUCGAGGACCCUUCUAUCUUGAUCAAUAUUUGUGAUCAAAGAUUCUACAGUGUUGUCGGACCAGGCUUCAUUCCCCCCAAUUAUAUGCUUCCACAU
((((((....((..(((.((((((((..((((((.((((.(((.((...((((((((((.......))))).))))).....)).))).)))).))))))..)))))))).)))..))..))))))..))
.........................................................................................UCGGACCAGGCUUCAUUCCCC.................... miRNA l=21 a=11060
....................GGAAUGUUGUCUGGCUCGAGG......................................................................................... miRNA-star l=21 a=348

..........................................................................................uGGACCAGGCUUCAUUCCCC.................... l=20 a=1
.........................................................................................UCGGACCAGGCUUCAUUC....................... l=18 a=1
.........................................................................................UCGGACCAGGCUUCAUUCC...................... l=19 a=1
.........................................................................................UCGGACCAGGCUUCAUUCCC..................... l=20 a=12
.........................................................................................UCGGACCAGGCUUCAUUCCCCC................... l=22 a=6
.........................................................................................UCGGACCAGGCUUCAUUCCCa.................... l=21 a=8
.........................................................................................UCGGACCAGGCUUCAUUCCCg.................... l=21 a=1
.........................................................................................UCGGACCAGGCUUCAUUCCCu.................... l=21 a=1
.........................................................................................UCGGACCAGGCUUCAUUCaCC.................... l=21 a=2
.........................................................................................UCGGACCAGGCUUCAUUCgCC.................... l=21 a=1
.........................................................................................UCGGACCAGGCUUCAUUCu...................... l=19 a=1
.........................................................................................UCGGACCAGGCUUCAUUaCCC.................... l=21 a=4
.........................................................................................UCGGACCAGGCUUCAUUuCCC.................... l=21 a=2
.........................................................................................UCGGACCAGGCUUCAUUuCCCC................... l=22 a=1
.........................................................................................UCGGACCAGGCUUCAUaCCCC.................... l=21 a=2
.........................................................................................UCGGACCAGGCUUCAUcCCC..................... l=20 a=1
.........................................................................................UCGGACCAGGCUUCAUcCCCC.................... l=21 a=4
.........................................................................................UCGGACCAGGCUUCAcUCCCC.................... l=21 a=3
.........................................................................................UCGGACCAGGCUUCcUUCCCC.................... l=21 a=1
.........................................................................................UCGGACCAGGCUUCuUUCCCC.................... l=21 a=2
.........................................................................................UCGGACCAGGCUUaAUUCCCC.................... l=21 a=1
.........................................................................................UCGGACCAGGCUUuAUUCCCC.................... l=21 a=3
.........................................................................................UCGGACCAGGCUcCAUUCCCC.................... l=21 a=1
.........................................................................................UCGGACCAGGCcUCAUUCCCC.................... l=21 a=5
.........................................................................................UCGGACCAGGCnUCAUUCCCC.................... l=21 a=1
.........................................................................................UCGGACCAGGaUUCAUUCCCC.................... l=21 a=2
.........................................................................................UCGGACCAGGgUUCAUUCCCC.................... l=21 a=1
.........................................................................................UCGGACCAGaCUUCAUUCCCC.................... l=21 a=3
.........................................................................................UCGGACCAGcCUUCAUUCCCC.................... l=21 a=2
.........................................................................................UCGGACCAGuCUUCAUUCCCC.................... l=21 a=2
.........................................................................................UCGGACCAaGCUUCAUUCCCC.................... l=21 a=2
.........................................................................................UCGGACCAcGCUUCAUUCCCC.................... l=21 a=3
.........................................................................................UCGGACCAnGCUUCAUUCCCC.................... l=21 a=1
.........................................................................................UCGGACCAuGCUUCAUUCCCC.................... l=21 a=3
.........................................................................................UCGGACCcGGCUUCAUUCCCC.................... l=21 a=3
.........................................................................................UCGGACaAGGCUUCAUUCCCC.................... l=21 a=1
.........................................................................................UCGGACuAGGCUUCAUUCCCC.................... l=21 a=1
.........................................................................................UCGGAaCAGGCUUCAUUCCCC.................... l=21 a=1
.........................................................................................UCGGAuCAGGCUUCAUUCCCC.................... l=21 a=1
.........................................................................................UCGGcCCAGGCUUCAUUCCCC.................... l=21 a=4
.........................................................................................UCGGuCCAGGCUUCAUUCCCC.................... l=21 a=1
.........................................................................................UCGcACCAGGCUUCAUUCCCC.................... l=21 a=1
.........................................................................................UCGuACCAGGCUUCAUUCCCC.................... l=21 a=4
.........................................................................................UCcGACCAGGCUUCAUUCCCC.................... l=21 a=1
.........................................................................................UCuGACCAGGCUUCAUUCCCC.................... l=21 a=3
.........................................................................................UaGGACCAGGCUUCAUUCCCC.................... l=21 a=1
.........................................................................................UuGGACCAGGCUUCAUUCCCC.................... l=21 a=1
.........................................................................................cCGGACCAGGCUUCAUUCCCC.................... l=21 a=4
........................................................................................GUCGGACCAGGCUUCAUUCCC..................... l=21 a=287
........................................................................................GUCGGACCAGGCUUCAUUCCCC.................... l=22 a=6
........................................................................................GUCGGACCAGGCUUCAUUCCCCC................... l=23 a=1
........................................................................................GUCGGACCAGGCUUCAUUCCCCCC.................. l=24 a=1
.......................................................................................UGUCGGACCAGGCUUCAUUCC...................... l=21 a=4
.......................................................................................UGUCGGACCAGGCUUCAUUCCC..................... l=22 a=3
.......................................................................................UGUCGGACCAGGCUUCAUUCCCC.................... l=23 a=1
.......................................................................................gGUCGGACCAGGCUUCAUUCCCC.................... l=23 a=1
......................................................................................UUGUCGGACCAGGCUUCAUUC....................... l=21 a=2
......................................................................................UUGUCGGACCAGGCUUCAUUCCCC.................... l=24 a=33
.....................................................................................GUUGUCGGACCAGGCUUCAUUCCC..................... l=24 a=1
..................................................................................AGUGUUGUCGGACCAGGCUUCAUU........................ l=24 a=2
............................................................................UUCUACAGUGUUGUCGGACCAGGC.............................. l=24 a=1
...........................................................................AUUCUACAGUGUUGUCGGACCAGG............................... l=24 a=1
......................AAUGUUGUCUGGCUCGAGGACCCU.................................................................................... l=24 a=2
.....................GAAUGUUGUCUGGCUCGAGG......................................................................................... l=20 a=6
.....................GAAUGUUGUCUGGCUCGAGGA........................................................................................ l=21 a=2
.....................GAAUGUUGUCUGGCUCGAGGACCC..................................................................................... l=24 a=4
....................GGAAUGUUGUCUGGCUCG............................................................................................ l=18 a=7
....................GGAAUGUUGUCUGGCUCGA........................................................................................... l=19 a=9
....................GGAAUGUUGUCUGGCUCGAG.......................................................................................... l=20 a=14
....................GGAAUGUUGUCUGGCUCGAGGA........................................................................................ l=22 a=1
....................GGAAUGUUGUCUGGCUCGAGGAC....................................................................................... l=23 a=3
....................GGAAUGUUGUCUGGCUCGAGGACC...................................................................................... l=24 a=7
....................GGAAUGUUGUCUGaCUCGAGG......................................................................................... l=21 a=1
....................GGAAUGUUGUCUcGCUCGAGG......................................................................................... l=21 a=1
....................GGAAUGUUaUCUGGCUCGA........................................................................................... l=19 a=1
..................GGGGAAUGUUGUCUGGCUCGA........................................................................................... l=21 a=1
..................GGGGAAUGUUGUCUGGCUCGAGGA........................................................................................ l=24 a=2
................GAGGGGAAUGUUGUCUGGCUC............................................................................................. l=21 a=1
<<<<<<<<<<<<<<<<<<<<<<<<<<<<<<<<<<<<<<<<<<<<<<<<<<<<<<<<<<<<<<<<<<<<<<<<<<<<<<<<<<<<<<<<<<<CCUGGUCCGAAGUAAGGGGGGUUA<<<<<<<<<<<<<<< l=24 a=1
<<<<<<<<<<<<<<<<<<<<<<<<<<<<<<<<<<<<<<<<<<<<<<<<<<<<<<<<<<<<<<<<<<<<<<<<<<<<<<<AUGUCACAACAGCCUGGUCCGAAG<<<<<<<<<<<<<<<<<<<<<<<<<<< l=24 a=2
<<<<<<<<<<<<<<<<<<<<<<<<<<<<<<<<<<<<<<<<<<<<<<<<<<<<<<<<<<<<<<<<<<<<UAGUUUCUAAGAUGUCACAACAGCCU<<<<<<<<<<<<<<<<<<<<<<<<<<<<<<<<<<<< l=26 a=1
