# Supplementary material for: Identification and profiling of narrow-leafed lupin (Lupinus angustifolius) microRNAs during seed development
Source: BMC Genomics. 2019 Feb 14;20:135. doi: 10.1186/s12864-019-5521-8 (PMC6376761; doi:10.1186/s12864-019-5521-8)
Supplement: Supplementary file 1 — ShortStack annotation of the predicted miRNA loci. (ZIP 41 kb) [file 12864_2019_5521_MOESM1_ESM.zip › miRNA_StarSequences/Cluster_173622_Y.txt]

Cluster_173622 Original Location: Scaffold_416:58038-58209 Displayed Location: Scaffold_416:58020-58226 Strand: +

UAAAAGGUUUUAUGGAGUAGAGCUCCUUGAAGUCCAAUGGAGGAUCUUGCAAGGUUGAUUAUGCUGCUAUGCUAUGGAUCCCAUAGUUCUACCCAAAUAACAUUCUUUUGGGGUAGUUCUACGGCUUCCAUAUCUUGGGAGCUUCAUUACCUAUAGUUAGAUCCUUAUUUGGAUUGAAGGGAGCUCUACACUUUUCUCCUUUAAUGC
.....))))))))(((((((((((((((..(((((((..((((((((.((.((((.(((...(((.(((.(.((((((..((.(((..(((((((((.........))).))))))..))).))..)))))).).))).)))...)))))))...)).))))))))..)))))))..)))))))))))).......)))....))))
.......................................................................................................................................................................UUUGGAUUGAAGGGAGCUCU.................... miRNA l=20 a=2469
....................AGCUCCUUGAAGUCCAAUGG....................................................................................................................................................................... miRNA-star l=20 a=2

........................................................................................................................................................................UUGGAUUGAAGGGAGCUCU.................... l=19 a=17
........................................................................................................................................................................UUGGAUUGAAGGGAGCUCUA................... l=20 a=17
........................................................................................................................................................................UUGGAUUGAAGGGAGCUCUAC.................. l=21 a=2
.......................................................................................................................................................................UUUGGAUUGAAGGGAGCU...................... l=18 a=13
.......................................................................................................................................................................UUUGGAUUGAAGGGAGCUC..................... l=19 a=15
.......................................................................................................................................................................UUUGGAUUGAAGGGAGCUCUA................... l=21 a=2448
.......................................................................................................................................................................UUUGGAUUGAAGGGAGCUCUAC.................. l=22 a=44
.......................................................................................................................................................................UUUGGAUUGAAGGGAGCUCUAu.................. l=22 a=5
.......................................................................................................................................................................UUUGGAUUGAAGGGAGCUCUAuA................. l=23 a=1
.......................................................................................................................................................................UUUGGAUUGAAGGGAGCUCUg................... l=21 a=1
.......................................................................................................................................................................UUUGGAUUGAAGGGAGCUCUu................... l=21 a=56
.......................................................................................................................................................................UUUGGAUUGAAGGGAGCUCUuCA................. l=23 a=1
.......................................................................................................................................................................UUUGGAUUGAAGGGAGCUCa.................... l=20 a=4
.......................................................................................................................................................................UUUGGAUUGAAGGGAGCUCcA................... l=21 a=3
.......................................................................................................................................................................UUUGGAUUGAAGGGAGCUCg.................... l=20 a=2
.......................................................................................................................................................................UUUGGAUUGAAGGGAGCUa..................... l=19 a=1
.......................................................................................................................................................................UUUGGAUUGAAGGGAGCUgU.................... l=20 a=1
.......................................................................................................................................................................UUUGGAUUGAAGGGAGCUgUA................... l=21 a=1
.......................................................................................................................................................................UUUGGAUUGAAGGGAGgUCU.................... l=20 a=1
.......................................................................................................................................................................UUUGGAUUGAAGGGAuCUCU.................... l=20 a=1
.......................................................................................................................................................................UUUGGAUUGAAGGGAuCUCUA................... l=21 a=1
.......................................................................................................................................................................UUUGGAUUGAAGGGcGCUCU.................... l=20 a=2
.......................................................................................................................................................................UUUGGAUUGAAGGGcGCUCUA................... l=21 a=1
.......................................................................................................................................................................UUUGGAUUGAAGGaAGCUCU.................... l=20 a=2
.......................................................................................................................................................................UUUGGAUUGAAGGaAGCUCUA................... l=21 a=1
.......................................................................................................................................................................UUUGGAUUGAAGGuAGCUCU.................... l=20 a=1
.......................................................................................................................................................................UUUGGAUUGAAGcGAGCUCUA................... l=21 a=1
.......................................................................................................................................................................UUUGGAUUGAAGuGAGCUCU.................... l=20 a=2
.......................................................................................................................................................................UUUGGAUUGAAaGGAGCUCU.................... l=20 a=1
.......................................................................................................................................................................UUUGGAUUGAAcGGAGCUCUA................... l=21 a=1
.......................................................................................................................................................................UUUGGAUUGAAuGGAGCUCU.................... l=20 a=3
.......................................................................................................................................................................UUUGGAUUGAAuGGAGCUCUA................... l=21 a=1
.......................................................................................................................................................................UUUGGAUUGAcGGGAGCUCUA................... l=21 a=2
.......................................................................................................................................................................UUUGGAUUGAnGGGAGCUCU.................... l=20 a=1
.......................................................................................................................................................................UUUGGAUUGcAGGGAGCUCU.................... l=20 a=3
.......................................................................................................................................................................UUUGGAUUGcAGGGAGCUCUA................... l=21 a=2
.......................................................................................................................................................................UUUGGAUUGgAGGGAGCUCU.................... l=20 a=1
.......................................................................................................................................................................UUUGGAcUGAAGGGAGCUCUA................... l=21 a=2
.......................................................................................................................................................................UUUGGcUUGAAGGGAGCUCU.................... l=20 a=1
.......................................................................................................................................................................UUUGGuUUGAAGGGAGCUCUA................... l=21 a=1
.......................................................................................................................................................................UUUGcAUUGAAGGGAGCUCUA................... l=21 a=1
.......................................................................................................................................................................UUUuGAUUGAAGGGAGCUCU.................... l=20 a=1
.......................................................................................................................................................................UUcGGAUUGAAGGGAGCUCU.................... l=20 a=1
............................................................................................................................CUUCCAUAUCUUGGGAGCUUCu............................................................. l=22 a=1
..........................................................................................................UUUGGGGUAGUUCUACGG................................................................................... l=18 a=2
.......................................................................................................UCUUUUGGGGUAGUUCUACGGu.................................................................................. l=22 a=1
......................................................................................................UUCUUUUGGGGUAGUUCU....................................................................................... l=18 a=3
......................................................................................................UUCUUUUGGGGUAGUUCUACGG................................................................................... l=22 a=1
......................................................................................................UUCUUUUGGGGUAGUUCUACGGu.................................................................................. l=23 a=1
..................................................................................................AACAUUCUUUUGGGGUAGUUCUACGG................................................................................... l=26 a=1
................................................................................................AUAACAUUCUUUUGGGGUAGUUCU....................................................................................... l=24 a=1
...............................................................................................AAUAACAUUCUUUUGGGGUAGU.......................................................................................... l=22 a=1
.............................................................................................CAAAUAACAUUCUUUUGGGGUAGU.......................................................................................... l=24 a=2
.............................................................................................CAAAUAACAUUCUUUUGGGGUAGUU......................................................................................... l=25 a=2
.............................................................UGCUGCUAUGCUAUGGAU................................................................................................................................ l=18 a=2
.............................................................UGCUGCUAUGCUAUGGAUC............................................................................................................................... l=19 a=1
.............................................................UGCUGCUAUGCUAUGGAUCC.............................................................................................................................. l=20 a=6
.............................................................UGCUGCUAUGCUAUGGAUCCC............................................................................................................................. l=21 a=83
...........................................AUCUUGCAAGGUUGAUUAUGC............................................................................................................................................... l=21 a=1
....................AGCUCCUUGAAGUCCAAUG........................................................................................................................................................................ l=19 a=2
...................GAGCUCCUUGAAGUCCAAUG........................................................................................................................................................................ l=20 a=6
...................GAGCUCCUUGAAGUCCAAUGG....................................................................................................................................................................... l=21 a=21
...................GAGCUCCUUGAAGUCCAAUGGu...................................................................................................................................................................... l=22 a=1
..................AGAGCUCCUUGAAGUCCAAUGG....................................................................................................................................................................... l=22 a=4
