# Supplementary material for: Identification and profiling of narrow-leafed lupin (Lupinus angustifolius) microRNAs during seed development
Source: BMC Genomics. 2019 Feb 14;20:135. doi: 10.1186/s12864-019-5521-8 (PMC6376761; doi:10.1186/s12864-019-5521-8)
Supplement: Supplementary file 1 — ShortStack annotation of the predicted miRNA loci. (ZIP 41 kb) [file 12864_2019_5521_MOESM1_ESM.zip › miRNA_StarSequences/Cluster_176418_Y.txt]

Cluster_176418 Original Location: Scaffold_460:184017-184178 Displayed Location: Scaffold_460:184038-184193 Strand: -

UGUUUCAGUUUGUCCUUUGGUGGCCAAAGCAGCAUGCAGGGAGGAAAAGAGACAUACAACUCACUGCCAAAGGUCAUGAUAGCUUUUGACAGAGAACUAAAGUUAAAUUUUUGCCUGCAUGUUGUCUUUGGCCACCGAACGUCUUAACAAAACUGG
..........)))).(((((((((((((((((((((((((.(((((....(((.......((.(((.(((((((.......))))))).))).))......)))...))))).))))))))))).)))))))))))))).((((..........))
..................................................................................................................CUGCAUGUUGUCUUUGGCCACC.................... miRNA l=22 a=22360
....................UGGCCAAAGCAGCAUGCAGGG................................................................................................................... miRNA-star l=21 a=237

.....................................................................................................................................ACCGAACGUCUUAACAAAACU.. l=21 a=1
..................................................................................................................................GCCACCGAACGUCUUAACA....... l=19 a=1
..................................................................................................................................GCCACCGAACGUCUUAACAA...... l=20 a=1
..................................................................................................................................GCCACCGAACGUCUUAACAAAA.... l=22 a=2
.......................................................................................................................UGUUGUCUUUGGCCACCG................... l=18 a=1
.......................................................................................................................UGUUGUCUUUGGCCACCGAA................. l=20 a=1
......................................................................................................................AUGUUGUCUUUGGCCACC.................... l=18 a=2
......................................................................................................................AUGUUGUCUUUGGCCACCG................... l=19 a=2
......................................................................................................................AUGUUGUCUUUGGCCACCGA.................. l=20 a=7
......................................................................................................................AUGUUGUCUUUGGCCACCGAA................. l=21 a=13
......................................................................................................................AUGUUGUCUUUGGCCACCGAAa................ l=22 a=1
.....................................................................................................................CAUGUUGUCUUUGGCCAC..................... l=18 a=7
.....................................................................................................................CAUGUUGUCUUUGGCCACC.................... l=19 a=12
.....................................................................................................................CAUGUUGUCUUUGGCCACCG................... l=20 a=36
.....................................................................................................................CAUGUUGUCUUUGGCCACCGA.................. l=21 a=319
.....................................................................................................................CAUGUUGUCUUUGGCCACCGAA................. l=22 a=5540
.....................................................................................................................CAUGUUGUCUUUGGCCACCGAAC................ l=23 a=3
.....................................................................................................................CAUGUUGUCUUUGGCCACCGAAa................ l=23 a=248
.....................................................................................................................CAUGUUGUCUUUGGCCACCGAc................. l=22 a=2
.....................................................................................................................CAUGUUGUCUUUGGCCACCGAu................. l=22 a=10
.....................................................................................................................CAUGUUGUCUUUGGCCACCGu.................. l=21 a=2
.....................................................................................................................CAUGUUGUCUUUGGCCACCa................... l=20 a=2
.....................................................................................................................CAUGUUGUCUUUGGCCACCaAA................. l=22 a=1
.....................................................................................................................CAUGUUGUCUUUGGCCACCc................... l=20 a=1
.....................................................................................................................CAUGUUGUCUUUGGCCACCu................... l=20 a=5
.....................................................................................................................CAUGUUGUCUUUGGCCACCuAA................. l=22 a=1
.....................................................................................................................CAUGUUGUCUUUGGCCACaGAA................. l=22 a=1
.....................................................................................................................CAUGUUGUCUUUGGCCAaCGAA................. l=22 a=1
.....................................................................................................................CAUGUUGUCUUUGGCCcCCGAA................. l=22 a=1
.....................................................................................................................CAUGUUGUCUUUGGuCACCGAA................. l=22 a=3
.....................................................................................................................CAUGUUGUCUUUGaCCACCG................... l=20 a=1
.....................................................................................................................CAUGUUGUCUUUGaCCACCGAA................. l=22 a=2
.....................................................................................................................CAUGUUGUCUUUGcCCACCGA.................. l=21 a=1
.....................................................................................................................CAUGUUGUCUUUGuCCACCGAA................. l=22 a=7
.....................................................................................................................CAUGUUGUCUUUaGCCACCGAA................. l=22 a=2
.....................................................................................................................CAUGUUGUCUUUuGCCACCGAA................. l=22 a=3
.....................................................................................................................CAUGUUGUCUcUGGCCACCGAA................. l=22 a=2
.....................................................................................................................CAUGUUGUCUgUGGCCACCGAA................. l=22 a=1
.....................................................................................................................CAUGUUGUCUnUGGCCACCGAA................. l=22 a=1
.....................................................................................................................CAUGUUGUCcUUGGCCACCGAA................. l=22 a=2
.....................................................................................................................CAUGUUGUCgUUGGCCACCGAA................. l=22 a=2
.....................................................................................................................CAUGUUGUCnUUGGCCACCGAA................. l=22 a=1
.....................................................................................................................CAUGUUGUnUUUGGCCACCGA.................. l=21 a=1
.....................................................................................................................CAUGUUGcCUUUGGCCACCGAA................. l=22 a=1
.....................................................................................................................CAUGUUnUCUUUGGCCACCGAA................. l=22 a=1
.....................................................................................................................CAUGUUuUCUUUGGCCACCGAA................. l=22 a=1
.....................................................................................................................CAUGUcGUCUUUGGCCACCGAA................. l=22 a=2
.....................................................................................................................CAUGaUGUCUUUGGCCACCGAA................. l=22 a=3
.....................................................................................................................CAUGcUGUCUUUGGCCACCGAA................. l=22 a=1
.....................................................................................................................CAUGgUGUCUUUGGCCACCGAA................. l=22 a=1
.....................................................................................................................CAcGUUGUCUUUGGCCACCGAA................. l=22 a=1
.....................................................................................................................CAgGUUGUCUUUGGCCACCGAA................. l=22 a=1
.....................................................................................................................CcUGUUGUCUUUGGCCACCGAA................. l=22 a=1
.....................................................................................................................CuUGUUGUCUUUGGCCACCGAA................. l=22 a=2
.....................................................................................................................aAUGUUGUCUUUGGCCACCGAA................. l=22 a=1
....................................................................................................................GCAUGUUGUCUUUGGCCACC.................... l=20 a=2
....................................................................................................................GCAUGUUGUCUUUGGCCACCG................... l=21 a=3
....................................................................................................................GCAUGUUGUCUUUGGCCACCGA.................. l=22 a=19
...................................................................................................................UGCAUGUUGUCUUUGGCC....................... l=18 a=38
...................................................................................................................UGCAUGUUGUCUUUGGCCACC.................... l=21 a=88
...................................................................................................................UGCAUGUUGUCUUUGGCCu...................... l=19 a=1
...................................................................................................................UGCAUGUUGUCUUUGGCa....................... l=18 a=1
...................................................................................................................UGCAUGUUGcCUUUGGCCACC.................... l=21 a=1
..................................................................................................................CUGCAUGUUGUCUUUGGC........................ l=18 a=1
..................................................................................................................CUGCAUGUUGUCUUUGGCC....................... l=19 a=6
..................................................................................................................CUGCAUGUUGUCUUUGGCCA...................... l=20 a=4
..................................................................................................................CUGCAUGUUGUCUUUGGCCAC..................... l=21 a=21
..................................................................................................................CUGCAUGUUGUCUUUGGCCACCGAA................. l=25 a=4
..................................................................................................................CUGCAUGUUGUCUUUGGCCACCa................... l=23 a=4
..................................................................................................................CUGCAUGUUGUCUUUGGCCACCc................... l=23 a=1
..................................................................................................................CUGCAUGUUGUCUUUGGCCACCu................... l=23 a=2
..................................................................................................................CUGCAUGUUGUCUUUGGCCACa.................... l=22 a=9
..................................................................................................................CUGCAUGUUGUCUUUGGCCACg.................... l=22 a=1
..................................................................................................................CUGCAUGUUGUCUUUGGCCACu.................... l=22 a=2
..................................................................................................................CUGCAUGUUGUCUUUGGCCAaC.................... l=22 a=2
..................................................................................................................CUGCAUGUUGUCUUUGGCCAuC.................... l=22 a=1
..................................................................................................................CUGCAUGUUGUCUUUGGCCc...................... l=20 a=1
..................................................................................................................CUGCAUGUUGUCUUUGGCCcCC.................... l=22 a=3
..................................................................................................................CUGCAUGUUGUCUUUGGCCgCC.................... l=22 a=1
..................................................................................................................CUGCAUGUUGUCUUUGGCgACC.................... l=22 a=1
..................................................................................................................CUGCAUGUUGUCUUUGGCuACC.................... l=22 a=4
..................................................................................................................CUGCAUGUUGUCUUUGGaCACC.................... l=22 a=1
..................................................................................................................CUGCAUGUUGUCUUUGGgCACC.................... l=22 a=3
..................................................................................................................CUGCAUGUUGUCUUUGGuCACC.................... l=22 a=7
..................................................................................................................CUGCAUGUUGUCUUUGaCCACC.................... l=22 a=3
..................................................................................................................CUGCAUGUUGUCUUUGcCCACC.................... l=22 a=10
..................................................................................................................CUGCAUGUUGUCUUUGuCCACC.................... l=22 a=7
..................................................................................................................CUGCAUGUUGUCUUUcGCCACC.................... l=22 a=4
..................................................................................................................CUGCAUGUUGUCUUUuGCCACC.................... l=22 a=10
..................................................................................................................CUGCAUGUUGUCUUcGGCCACC.................... l=22 a=4
..................................................................................................................CUGCAUGUUGUCUaUGGCCACC.................... l=22 a=1
..................................................................................................................CUGCAUGUUGUCUcUGGCCACC.................... l=22 a=3
..................................................................................................................CUGCAUGUUGUCcUUGGCCACC.................... l=22 a=6
..................................................................................................................CUGCAUGUUGUaUUUGGCCACC.................... l=22 a=2
..................................................................................................................CUGCAUGUUGUgUUUGGCCACC.................... l=22 a=1
..................................................................................................................CUGCAUGUUGUuUUUGGCCACC.................... l=22 a=3
..................................................................................................................CUGCAUGUUGaCUUUGGCCACC.................... l=22 a=5
..................................................................................................................CUGCAUGUUGcCUUUGGCCACC.................... l=22 a=3
..................................................................................................................CUGCAUGUUGgCUUUGGCCACC.................... l=22 a=1
..................................................................................................................CUGCAUGUUGnCUUUGGCCACC.................... l=22 a=2
..................................................................................................................CUGCAUGUUaUCUUUGGCCACC.................... l=22 a=3
..................................................................................................................CUGCAUGUUnUCUUUGGCCACC.................... l=22 a=1
..................................................................................................................CUGCAUGUUuUCUUUGGCCACC.................... l=22 a=1
..................................................................................................................CUGCAUGUaGUCUUUGGCCACC.................... l=22 a=1
..................................................................................................................CUGCAUGUcGUCUUUGGCCACC.................... l=22 a=1
..................................................................................................................CUGCAUGUgGUCUUUGGCCACC.................... l=22 a=1
..................................................................................................................CUGCAUGUnGUCUUUGGCCACC.................... l=22 a=3
..................................................................................................................CUGCAUGaUGUCUUUGGCCACC.................... l=22 a=1
..................................................................................................................CUGCAUGcUGUCUUUGGCCACC.................... l=22 a=9
..................................................................................................................CUGCAUaUUGUCUUUGGCCACC.................... l=22 a=2
..................................................................................................................CUGCAUuUUGUCUUUGGCCACC.................... l=22 a=2
..................................................................................................................CUGCAaGUUGUCUUUGGCCACC.................... l=22 a=2
..................................................................................................................CUGCAcGUUGUCUUUGGCCACC.................... l=22 a=5
..................................................................................................................CUGCcUGUUGUCUUUGGCCACC.................... l=22 a=2
..................................................................................................................CUGCgUGUUGUCUUUGGCCACC.................... l=22 a=1
..................................................................................................................CUGCuUGUUGUCUUUGGCCACC.................... l=22 a=1
..................................................................................................................CUGaAUGUUGUCUUUGGCCACC.................... l=22 a=2
..................................................................................................................CUGgAUGUUGUCUUUGGCCACC.................... l=22 a=1
..................................................................................................................CUGuAUGUUGUCUUUGGCCACC.................... l=22 a=2
..................................................................................................................CUaCAUGUUGUCUUUGGCCACC.................... l=22 a=4
..................................................................................................................CUuCAUGUUGUCUUUGGCCACC.................... l=22 a=2
..................................................................................................................CaGCAUGUUGUCUUUGGCCACC.................... l=22 a=1
..................................................................................................................CcGCAUGUUGUCUUUGGCCACC.................... l=22 a=5
..................................................................................................................aUGCAUGUUGUCUUUGGCCACC.................... l=22 a=3
.................................................................................................................CCUGCAUGUUGUCUUUGG......................... l=18 a=1
.................................................................................................................CCUGCAUGUUGUCUUUGGCCA...................... l=21 a=2
.................................................................................................................CCUGCAUGUUGUCUUUGGCCAC..................... l=22 a=8
.................................................................................................................CCUGCAUGUUGUCUUUGGCCACC.................... l=23 a=3
.................................................................................................................uCUGCAUGUUGUCUUUGGCCACC.................... l=23 a=1
...............................................................................................................UGCCUGCAUGUUGUCUUUGGCC....................... l=22 a=3
...............................................................................................................UGCCUGCAUGUUGUCUUUGGCCA...................... l=23 a=1
...............................................................................................................UGCCUGCAUGUUGUCUUUGGCCACC.................... l=25 a=2
..............................................................................................................UUGCCUGCAUGUUGUCUUUG.......................... l=20 a=1
..............................................................................................................UUGCCUGCAUGUUGUCUUUGG......................... l=21 a=4
..............................................................................................................UUGCCUGCAUGUUGUCUUUGGC........................ l=22 a=2
.............................................................................................................UUUGCCUGCAUGUUGUCUUUG.......................... l=21 a=1
.............................................................................................................UUUGCCUGCAUGUUGUCUUUGG......................... l=22 a=4
.............................................................................................................UUUGCCUGCAUGUUGUCUUUGGCC....................... l=24 a=1
.............................................................................................................UUUGCCUGCAUGUUGUCUUUGGCCu...................... l=25 a=1
............................................................................................................UUUUGCCUGCAUGUUGUC.............................. l=18 a=7
............................................................................................................UUUUGCCUGCAUGUUGUCU............................. l=19 a=1
............................................................................................................UUUUGCCUGCAUGUUGUCUUUG.......................... l=22 a=146
............................................................................................................UUUUGCCUGCAUGUUGUCUUUGa......................... l=23 a=2
............................................................................................................UUUUcCCUGCAUGUUGUCUUUG.......................... l=22 a=1
..........................AAGCAGCAUGCAGGGAGG................................................................................................................ l=18 a=1
..........................AAGCAGCAUGCAGGGAGGAAA............................................................................................................. l=21 a=2
..........................AAGCAGCAUGCAGGGAGGAAAA............................................................................................................ l=22 a=1
..........................AAGCAGCAUGCAGGGAGGAAAAG........................................................................................................... l=23 a=3
..........................AAGCAGCAUGCAGGGAGGAAAAGA.......................................................................................................... l=24 a=4
..........................AAGCAGCAUGCAGGGAGGAAAAGAG......................................................................................................... l=25 a=1
.......................CCAAAGCAGCAUGCAGGGAGG................................................................................................................ l=21 a=3
.......................CCAAAGCAGCAUGCAGGGAGGAA.............................................................................................................. l=23 a=1
......................GCCAAAGCAGCAUGCAGGGAGG................................................................................................................ l=22 a=2
....................UGGCCAAAGCAGCAUGCAGG.................................................................................................................... l=20 a=8
....................UGGuCAAAGCAGCAUGCAGGG................................................................................................................... l=21 a=1
..................GGUGGCCAAAGCAGCAUGCAG..................................................................................................................... l=21 a=2
.................UGGUGGCCAAAGCAGCAUG........................................................................................................................ l=19 a=3
.................UGGUGGCCAAAGCAGCAUGC....................................................................................................................... l=20 a=1
.................UGGUGGCCAAAGCAGCAUGCA...................................................................................................................... l=21 a=174
.................UGGUGGCCAAAGCAGCAUu........................................................................................................................ l=19 a=1
.................UGGUGGCuAAAGCAGCAUGCA...................................................................................................................... l=21 a=1
...............UUUGGUGGCCAAAGCAGCAUG........................................................................................................................ l=21 a=1
<<<<<<<<<<<<<<<<<<<<<<<<<<<<<<<<<<<<<<<<<<<<<<<<<<<<<<<<<<<<<<<<<<<uUUUCCAGUACUAUCGAAAAC<<<<<<<<<<<<<<<<<<<<<<<<<<<<<<<<<<<<<<<<<<<<<<<<<<<<<<<<<<<<<<<<<<<< l=21 a=1
