# Supplementary material for: Identification and profiling of narrow-leafed lupin (Lupinus angustifolius) microRNAs during seed development
Source: BMC Genomics. 2019 Feb 14;20:135. doi: 10.1186/s12864-019-5521-8 (PMC6376761; doi:10.1186/s12864-019-5521-8)
Supplement: Supplementary file 1 — ShortStack annotation of the predicted miRNA loci. (ZIP 41 kb) [file 12864_2019_5521_MOESM1_ESM.zip › miRNA_StarSequences/Cluster_179834_Y.txt]

Cluster_179834 Original Location: Scaffold_562:8600-8671 Displayed Location: Scaffold_562:8581-8690 Strand: -

AAGCAUGUACCACUACUAGUUGAAGCUGCCAGCAUGAUCUUAACUUCCCUCAUCUGCAGGGGACAGAUCAGAUCUUGUGGCAGUUUCACCUUGUUGUUGGUUCCAUGAAC
)))((((.(((((.((.((.(((((((((((.((.(((((...(((((((........))))).))...))))).))))))))))))).)).)).).))))..))))...
....................UGAAGCUGCCAGCAUGAUCUUA.................................................................... miRNA l=22 a=594
.....................................................................AGAUCUUGUGGCAGUUUCACC.................... miRNA-star l=21 a=27

......................................................................GAUCUUGUGGCAGUUUCACC.................... l=20 a=3
.....................................................................AGAUCUUGUGGuAGUUUCACC.................... l=21 a=1
...................................................................UCAGAUCUUGUGGCAGUUUCACC.................... l=23 a=5
..................................................................AUCAGAUCUUGUGGCAGU.......................... l=18 a=2
..................................................................AUCAGAUCUUGUGGCAGUUUC....................... l=21 a=2
..................................................................AUCAGAUCUUGUGGCAGUUUCACC.................... l=24 a=73
..................................................................AUCAGAUCUUGUGGCAGUUUCACCU................... l=25 a=1
..................................................................AUCAGAUCUUGUGGCAGUUUCACu.................... l=24 a=3
..................................................................AUCAGAUCUUGUGuCAGUUUCACC.................... l=24 a=1
......................AAGCUGCCAGCAUGAUCUU..................................................................... l=19 a=1
.....................GAAGCUGCCAGCAUGAUCUU..................................................................... l=20 a=1
....................UGAAGCUGCCAGCAUGAUC....................................................................... l=19 a=2
....................UGAAGCUGCCAGCAUGAUCU...................................................................... l=20 a=1
....................UGAAGCUGCCAGCAUGAUCUU..................................................................... l=21 a=477
....................UGAAGCUGCCAGCAUGAUCUUAA................................................................... l=23 a=1
....................UGAAGCUGCCAGCAUGAUCUUAAC.................................................................. l=24 a=23
....................UGAAGCUGCCAGCAUGAUCUUAACU................................................................. l=25 a=21
....................UGAAGCUGCCAGCAUGAUCUUAAa.................................................................. l=24 a=1
....................UGAAGCUGCCAGCAUGAUCUUAAu.................................................................. l=24 a=1
....................UGAAGCUGCCAGCAUGAUCUUAAuUU................................................................ l=26 a=1
....................UGAAGCUGCCAGCAUGAUCUUc.................................................................... l=22 a=2
....................UGAAGCUGCCAGCAUGAUCUUu.................................................................... l=22 a=21
....................UGAAGCUGCCAGCAUGAUCcU..................................................................... l=21 a=1
....................UGAAGCUGCCAGCAUGAUaUU..................................................................... l=21 a=1
....................UGAAGCUGCCAGCAUGAUuUU..................................................................... l=21 a=1
....................UGAAGCUGCCAGCAUGAcCUU..................................................................... l=21 a=1
....................UGAAGCUGCCAGCAaGAUCUUAACU................................................................. l=25 a=1
....................UGAAGCUuCCAGCAUGAUCUU..................................................................... l=21 a=1
....................UGgAGCUGCCAGCAUGAUCUUA.................................................................... l=22 a=1
...................UUGAAGCUGCCAGCAUGAUCU...................................................................... l=21 a=1
<<<<<<<<<<<<<<<<<<<<<<<<<<<<<<<<<<<<<<<<<<<<<<<<<<<<<<<<<<<<<<<GUCUAGUCUAGAACACCGUCAAAG<<<<<<<<<<<<<<<<<<<<<<< l=24 a=3
