# Supplementary material for: Identification and profiling of narrow-leafed lupin (Lupinus angustifolius) microRNAs during seed development
Source: BMC Genomics. 2019 Feb 14;20:135. doi: 10.1186/s12864-019-5521-8 (PMC6376761; doi:10.1186/s12864-019-5521-8)
Supplement: Supplementary file 1 — ShortStack annotation of the predicted miRNA loci. (ZIP 41 kb) [file 12864_2019_5521_MOESM1_ESM.zip › miRNA_StarSequences/Cluster_183051_Y.txt]

Cluster_183051 Original Location: Scaffold_162_2:128835-128917 Displayed Location: Scaffold_162_2:128817-128928 Strand: +

UCAUGAUGAUCUCCCCUGCAUGGACAACGACGAUCUUCGCCGAGGUAAACCCACAAACCACAAGGUUUUCGGCGAAGAUAUCGCUGUCCUUGCAGGGGAUGCAUUAUUGGCA
(((.((((((((((((((((.(((((.(((..(((((((((((...(((((............)))))))))))))))).))).))))).))))))))((((.(((..(((.
....................UGGACAACGACGAUCUUCGCC....................................................................... miRNA l=21 a=241
........................................................................CGAAGAUAUCGCUGUCCUUG.................... miRNA-star l=20 a=1

..............................................................................UAUCGCUGUCCUUGCAGGGGAUG........... l=23 a=1
.........................................................................GAAGAUAUCGCUGUCCUUG.................... l=19 a=1
.........................................................................GAAGAUAUCGCUGUCCUUGa................... l=20 a=1
........................................................................CGAAGAUAUCGCUGUCCUUGu................... l=21 a=3
....................UGGACAACGACGAUCUUCGC........................................................................ l=20 a=1
....................UGGACAACGACGAUCUUCGCCG...................................................................... l=22 a=1
....................UGGACAACGACGAUCUUCGCCGAGG................................................................... l=25 a=5
....................UGGACAACGACGAUCUUCGCCGAGGU.................................................................. l=26 a=4
....................UGGACAACGACGAUCUUCGCCu...................................................................... l=22 a=2
....................UGGACAACGACGAUCcUCGCC....................................................................... l=21 a=1
....................UGGACAACGACGuUCUUCGCC....................................................................... l=21 a=1
....................UGGuCAACGACGAUCUUCGCC....................................................................... l=21 a=1
...................AUGGACAACGACGAUCUUCGCC....................................................................... l=22 a=3
...................AUGGACAACGACGAUCUUCGCCa...................................................................... l=23 a=1
..................CAUGGACAACGACGAUCUUCGC........................................................................ l=22 a=1
<<<<<<<<<<<<<<<<<<<UACCUGUUGCUGCUAGAAGC<<<<<<<<<<<<<<<<<<<<<<<<<<<<<<<<<<<<<<<<<<<<<<<<<<<<<<<<<<<<<<<<<<<<<<<<< l=20 a=1
