# Supplementary material for: Identification and profiling of narrow-leafed lupin (Lupinus angustifolius) microRNAs during seed development
Source: BMC Genomics. 2019 Feb 14;20:135. doi: 10.1186/s12864-019-5521-8 (PMC6376761; doi:10.1186/s12864-019-5521-8)
Supplement: Supplementary file 1 — ShortStack annotation of the predicted miRNA loci. (ZIP 41 kb) [file 12864_2019_5521_MOESM1_ESM.zip › miRNA_StarSequences/Cluster_23906_Y.txt]

Cluster_23906 Original Location: Scaffold_13_17:116311-116381 Displayed Location: Scaffold_13_17:116291-116400 Strand: +

AAGCAUGCACCACUACUAGUUGAAGCUGCCAGCAUGAUCUUAACUUCCCUCAUUUGAAGGGGAAAGAUUAGAUCAUGUGGCAGUUUCACCUUGUUGUUGGUUCCAUGAAC
...((((.(((((.((.((.(((((((((((.((((((((...(((((((........)))).)))...))))))))))))))))))).)).)).).))))..))))...
..................................................................AUUAGAUCAUGUGGCAGUUUCACC.................... miRNA l=24 a=108
....................UGAAGCUGCCAGCAUGAUCUUAACU................................................................. miRNA-star l=25 a=1

...................................................................UUAGAUCAUGUGGCAGUUUCACC.................... l=23 a=6
...................................................................UUAGAUCAUGUGGCAGUUUCACCU................... l=24 a=1
..................................................................AUUAGAUCAUGUGGCAGUUUC....................... l=21 a=1
..................................................................AUUAGAUCAUGUGGCAGUUUCA...................... l=22 a=2
..................................................................AUUAGAUCAUGUGGCAGUUUCAC..................... l=23 a=1
..................................................................AUUAGAUCAUGUGGCAGUUUCACCU................... l=25 a=3
..................................................................AUUAGAUCAUGUGGCAGUUUCACCa................... l=25 a=5
..................................................................AUUAGAUCAUGUGGCAGUUUCACa.................... l=24 a=1
.................................................................GAUUAGAUCAUGUGGCAGUUUCACC.................... l=25 a=6
.......................AGCUGCCAGCAUGAUCUUAACU................................................................. l=22 a=1
......................AAGCUGCCAGCAUGAUCUUAAC.................................................................. l=22 a=1
....................UGAAGCUGCCAGCAUGAUCUU..................................................................... l=21 a=30
....................UGAAGCUGCCAGCAUGAUCUUA.................................................................... l=22 a=30
