# Supplementary material for: Identification and profiling of narrow-leafed lupin (Lupinus angustifolius) microRNAs during seed development
Source: BMC Genomics. 2019 Feb 14;20:135. doi: 10.1186/s12864-019-5521-8 (PMC6376761; doi:10.1186/s12864-019-5521-8)
Supplement: Supplementary file 1 — ShortStack annotation of the predicted miRNA loci. (ZIP 41 kb) [file 12864_2019_5521_MOESM1_ESM.zip › miRNA_StarSequences/Cluster_23925_Y.txt]

Cluster_23925 Original Location: Scaffold_13_17:180470-180547 Displayed Location: Scaffold_13_17:180462-180567 Strand: -

AAAUAAGCAAGGAAGCAAAAGGGCAUCUUUCUGUUGGCAGAAAAUUAUCAUUUCAUGGUUAGUCCUGCCAAAGGAGAGUUGCCCUGUUGUUUCAUUAGCUUAAUGC
...(((((...(((((((.((((((.((((((.(((((((......(((((...))))).....))))))).)))))).)))))).)))))))....)))))....
.................................................................UGCCAAAGGAGAGUUGCCCUG.................... miRNA l=21 a=53
....................GGGCAUCUUUCUGUUGGCAGA................................................................. miRNA-star l=21 a=32

..............................................................................UUGCCCUGUUGUUUCAUUAG........ l=20 a=1
..................................................................GCCAAAGGAGAGUUGCCCUG.................... l=20 a=1
.................................................................UGCCAAAuGAGAGUUGCCCUG.................... l=21 a=1
...............................................................CCUGCCAAAGGAGAGUUGCCC...................... l=21 a=1
<<<<<<<<<<<<<<<<<<<<<<<<<<<<<<<<<<<<<<<<<<<<<<<<<<<<<<<<<<<<<CAGGACGGUUUCCUCUCAACGGGA<<<<<<<<<<<<<<<<<<<<< l=24 a=3
