# Supplementary material for: Identification and profiling of narrow-leafed lupin (Lupinus angustifolius) microRNAs during seed development
Source: BMC Genomics. 2019 Feb 14;20:135. doi: 10.1186/s12864-019-5521-8 (PMC6376761; doi:10.1186/s12864-019-5521-8)
Supplement: Supplementary file 1 — ShortStack annotation of the predicted miRNA loci. (ZIP 41 kb) [file 12864_2019_5521_MOESM1_ESM.zip › miRNA_StarSequences/Cluster_24428_Y.txt]

Cluster_24428 Original Location: Scaffold_14_1:1049417-1049545 Displayed Location: Scaffold_14_1:1049433-1049563 Strand: -

AGGAAGCUUUCUUUUUUAGGGGAAUGUUGUCUGGCUCGAGGACUCUUUCAUCUUUAAUCAAUAUACUUGAUUAAGAAAUUUAUAGUGUUGUCGGACCAGGCUUCAUUCCCCUGAACUAUAAUCUUCCGGAU
.(((((.((.....((((((((((((..((((((.((((.(((.((......(((((((((.....)))))))))........)).))).)))).))))))..))))))))))))....)).)))))))))
..........................................................................................UCGGACCAGGCUUCAUUCCCC.................... miRNA l=21 a=16342
....................GGAAUGUUGUCUGGCUCGAGG.......................................................................................... miRNA-star l=21 a=536

...........................................................................................CGGACCAGGCUUCAUUCCCC.................... l=20 a=2
...........................................................................................CGGACCAGGCUUCAUUCCCCU................... l=21 a=2
...........................................................................................uGGACCAGGCUUCAUUCCCC.................... l=20 a=2
..........................................................................................UCGGACCAGGCUUCAUUCC...................... l=19 a=4
..........................................................................................UCGGACCAGGCUUCAUUCCC..................... l=20 a=16
..........................................................................................UCGGACCAGGCUUCAUUCCCCU................... l=22 a=4
..........................................................................................UCGGACCAGGCUUCAUUCCCCa................... l=22 a=2
..........................................................................................UCGGACCAGGCUUCAUUCCCa.................... l=21 a=8
..........................................................................................UCGGACCAGGCUUCAUUCCCg.................... l=21 a=3
..........................................................................................UCGGACCAGGCUUCAUUCCCu.................... l=21 a=1
..........................................................................................UCGGACCAGGCUUCAUUCaCC.................... l=21 a=2
..........................................................................................UCGGACCAGGCUUCAUUCuCC.................... l=21 a=2
..........................................................................................UCGGACCAGGCUUCAUUaCCC.................... l=21 a=2
..........................................................................................UCGGACCAGGCUUCAUUgCCC.................... l=21 a=4
..........................................................................................UCGGACCAGGCUUCAUUuCCC.................... l=21 a=1
..........................................................................................UCGGACCAGGCUUCAUcCCCC.................... l=21 a=3
..........................................................................................UCGGACCAGGCUUCAcUCCCC.................... l=21 a=2
..........................................................................................UCGGACCAGGCUUCcUUCCCC.................... l=21 a=3
..........................................................................................UCGGACCAGGCUUCgUUCCCC.................... l=21 a=1
..........................................................................................UCGGACCAGGCUUCuUUCCCC.................... l=21 a=1
..........................................................................................UCGGACCAGGCUUaAUUCCCC.................... l=21 a=1
..........................................................................................UCGGACCAGGCUUuAUUCCCC.................... l=21 a=2
..........................................................................................UCGGACCAGGCUcCAUUCCCC.................... l=21 a=1
..........................................................................................UCGGACCAGGCaUCAUUCCCC.................... l=21 a=2
..........................................................................................UCGGACCAGGCcUCAUUCCCC.................... l=21 a=8
..........................................................................................UCGGACCAGGaUUCAUUCCCC.................... l=21 a=2
..........................................................................................UCGGACCAGGgUUCAUUCCCC.................... l=21 a=2
..........................................................................................UCGGACCAGGuUUCAUUCCCC.................... l=21 a=1
..........................................................................................UCGGACCAGaCUUCAUUCCCC.................... l=21 a=2
..........................................................................................UCGGACCAGnCUUCAUUCCCC.................... l=21 a=1
..........................................................................................UCGGACCAGuCUUCAUUCCCC.................... l=21 a=6
..........................................................................................UCGGACCAaGCUUCAUUCCCC.................... l=21 a=1
..........................................................................................UCGGACCAcGCUUCAUUCCCC.................... l=21 a=2
..........................................................................................UCGGACCAnGCUUCAUUCCCC.................... l=21 a=3
..........................................................................................UCGGACCAuGCUUCAUUCCCC.................... l=21 a=5
..........................................................................................UCGGACCcGGCUUCAUUCCCC.................... l=21 a=6
..........................................................................................UCGGACCgGGCUUCAUUCCCC.................... l=21 a=2
..........................................................................................UCGGACCnGGCUUCAUUCCCC.................... l=21 a=1
..........................................................................................UCGGACaAGGCUUCAUUCCCC.................... l=21 a=1
..........................................................................................UCGGACgAGGCUUCAUUCCCC.................... l=21 a=2
..........................................................................................UCGGAaCAGGCUUCAUUCCCC.................... l=21 a=1
..........................................................................................UCGGcCCAGGCUUCAUUCCCC.................... l=21 a=2
..........................................................................................UCGGgCCAGGCUUCAUUCCCC.................... l=21 a=2
..........................................................................................UCGaACCAGGCUUCAUUCCCC.................... l=21 a=3
..........................................................................................UCGcACCAGGCUUCAUUCCCC.................... l=21 a=4
..........................................................................................UCGuACCAGGCUUCAUUCCCC.................... l=21 a=4
..........................................................................................UCaGACCAGGCUUCAUUCCCC.................... l=21 a=1
..........................................................................................UaGGACCAGGCUUCAUUCCCC.................... l=21 a=3
..........................................................................................UgGGACCAGGCUUCAUUCCCC.................... l=21 a=1
..........................................................................................cCGGACCAGGCUUCAUUCCCC.................... l=21 a=4
..........................................................................................gCGGACCAGGCUUCAUUCCCC.................... l=21 a=1
.........................................................................................GUCGGACCAGGCUUCAUUCC...................... l=20 a=1
.........................................................................................GUCGGACCAGGCUUCAUUCCC..................... l=21 a=406
.........................................................................................GUCGGACCAGGCUUCAUUCCCC.................... l=22 a=17
.........................................................................................GUCGGACCAGGCUUCAcUCCC..................... l=21 a=1
.........................................................................................GUCGGACCAGGuUUCAUUCCC..................... l=21 a=1
.........................................................................................GUCGGACCAnGCUUCAUUCCC..................... l=21 a=1
........................................................................................UGUCGGACCAGGCUUCAUUCC...................... l=21 a=5
........................................................................................UGUCGGACCAGGCUUCAUUCCCC.................... l=23 a=2
.......................................................................................UUGUCGGACCAGGCUUCAUUC....................... l=21 a=1
.......................................................................................UUGUCGGACCAGGCUUCAUUCC...................... l=22 a=1
.......................................................................................UUGUCGGACCAGGCUUCAUUCCCC.................... l=24 a=43
.......................................................................................UUGUCGGACCAGGCUUCuUUCCCC.................... l=24 a=1
...................................................................................AGUGUUGUCGGACCAGGCUUCAUU........................ l=24 a=3
...................................UCGAGGACUCUUUCAUCUUU............................................................................ l=20 a=1
..................................CUCGAGGACUCUUUCAUCUUUAAU......................................................................... l=24 a=1
.................................GCUCGAGGACUCUUUCAUCUUUAA.......................................................................... l=24 a=1
...............................UGGCUCGAGGACUCUUUCAUCUUU............................................................................ l=24 a=2
..............................CUGGCUCGAGGACUCUUUCAUCUU............................................................................. l=24 a=1
......................AAUGUUGUCUGGCUCGAGGAC........................................................................................ l=21 a=1
......................AAUGUUGUCUGGCUCGAGGACUCUUU................................................................................... l=26 a=1
.....................GAAUGUUGUCUGGCUCGA............................................................................................ l=18 a=1
.....................GAAUGUUGUCUGGCUCGAG........................................................................................... l=19 a=1
.....................GAAUGUUGUCUGGCUCGAGG.......................................................................................... l=20 a=3
.....................GAAUGUUGUCUGGCUCGAGGA......................................................................................... l=21 a=4
.....................GAAUGUUGUCUGGCUCGAGGAC........................................................................................ l=22 a=1
.....................GAAUGUUGUCUGGCUCGAGGACUCU..................................................................................... l=25 a=1
....................GGAAUGUUGUCUGGCUCG............................................................................................. l=18 a=9
....................GGAAUGUUGUCUGGCUCGA............................................................................................ l=19 a=17
....................GGAAUGUUGUCUGGCUCGAG........................................................................................... l=20 a=14
....................GGAAUGUUGUCUGGCUCGAGGA......................................................................................... l=22 a=2
....................GGAAUGUUGUCUGGCUCGAGGAC........................................................................................ l=23 a=3
....................GGAAUGUUGUCUGGCUCGAGGu......................................................................................... l=22 a=1
....................GGAAUGUUGUCUGGCUCGAaG.......................................................................................... l=21 a=1
....................GGAAUGUUGUCUGGCUCGAu........................................................................................... l=20 a=1
....................GGAAUGUUGUCUGGCcCGAGG.......................................................................................... l=21 a=1
....................GGAAUGUUGUCcGGCUCGAGG.......................................................................................... l=21 a=1
....................GGAAUGUUGaCUGGCUCGAGG.......................................................................................... l=21 a=1
....................GaAAUGUUGUCUGGCUCGAGG.......................................................................................... l=21 a=1
...................GGGAAUGUUGUCUGGCUCGAGGAC........................................................................................ l=24 a=1
..................GGGGAAUGUUGUCUGGCU............................................................................................... l=18 a=2
..................GGGGAAUGUUGUCUGGCUCGAGG.......................................................................................... l=23 a=1
<<<<<<<<<<<<<<<<<<<<<<<<<<<<<<<<<<<<<<<<<<<<<<<<<<<<<<<<<<<<<<<<<<<<<<<<<<<<<<<<<<<<<<<<<<<<<<<<<aCCGAAGUAAGGGGACUUGAUAUU<<<<<<<<<< l=24 a=1
<<<<<<<<<<<<<<<<<<<<<<<<<<<<<<<<<<<<<<UCCUGAGAAAGUAGAAAUUAGUUg<<<<<<<<<<<<<<<<<<<<<<<<<<<<<<<<<<<<<<<<<<<<<<<<<<<<<<<<<<<<<<<<<<<<< l=24 a=1
