# Supplementary material for: Identification and profiling of narrow-leafed lupin (Lupinus angustifolius) microRNAs during seed development
Source: BMC Genomics. 2019 Feb 14;20:135. doi: 10.1186/s12864-019-5521-8 (PMC6376761; doi:10.1186/s12864-019-5521-8)
Supplement: Supplementary file 1 — ShortStack annotation of the predicted miRNA loci. (ZIP 41 kb) [file 12864_2019_5521_MOESM1_ESM.zip › miRNA_StarSequences/Cluster_24579_Y.txt]

Cluster_24579 Original Location: Scaffold_14_1:1672129-1672224 Displayed Location: Scaffold_14_1:1672116-1672239 Strand: -

UUGAAGAAGUGGUGUAUUUCGUGGUAUCAGGUCCUGCUUCACCAAGUGGUCUUGAGUUCAAUUCCUGUCCCAAGCACAUGGUUAACCAGGCUCUGAUACCAUGAUGGAUUAACCCAAUCUCAAA
.((((((((((((.....(((((((((((((.((((.((.((((.(((..((((.(..((.....))..)))))))).)))).)).)))).)))))))))))))(((......)))(((..(((
...................................................................................AACCAGGCUCUGAUACCAUGA.................... miRNA l=21 a=10641
....................GUGGUAUCAGGUCCUGCUUCA................................................................................... miRNA-star l=21 a=124

......................................................................................CAGGCUCUGAUACCAUGA.................... l=18 a=5
.....................................................................................CCAGGCUCUGAUACCAUG..................... l=18 a=1
.....................................................................................CCAGGCUCUGAUACCAUGA.................... l=19 a=8
.....................................................................................CCAGGCUCUGAUACCAUGAUGG................. l=22 a=1
.....................................................................................CCAGGCUCUGAUACCAUGAUGGA................ l=23 a=1
.....................................................................................CCAGGCUCUGAUACCAUGAUGGAU............... l=24 a=1
.....................................................................................CCAGGCUCUGAUACCAUGAUGGAUUA............. l=26 a=1
.....................................................................................CCAGGCUCUGAUACCAUGAa................... l=20 a=9
.....................................................................................CCAGGCUCUGAUACCAUGAc................... l=20 a=1
....................................................................................ACCAGGCUCUGAUACCAU...................... l=18 a=3
....................................................................................ACCAGGCUCUGAUACCAUG..................... l=19 a=32
....................................................................................ACCAGGCUCUGAUACCAUGA.................... l=20 a=433
....................................................................................ACCAGGCUCUGAUACCAUGAU................... l=21 a=39
....................................................................................ACCAGGCUCUGAUACCAUGAUGG................. l=23 a=1
....................................................................................ACCAGGCUCUGAUACCAUGAUGGAU............... l=25 a=2
....................................................................................ACCAGGCUCUGAUACCAUGAUc.................. l=22 a=1
....................................................................................ACCAGGCUCUGAUACCAUGAa................... l=21 a=76
....................................................................................ACCAGGCUCUGAUACCAUGAc................... l=21 a=27
....................................................................................ACCAGGCUCUGAUACCAUGAg................... l=21 a=1
....................................................................................ACCAGGCUCUGAUAgCAUGA.................... l=20 a=1
....................................................................................ACCAGGCUCUGAUuCCAUGA.................... l=20 a=1
....................................................................................ACCAGGCUCUGAcACCAUGA.................... l=20 a=1
....................................................................................ACCAGGCUCUcAUACCAUGA.................... l=20 a=1
....................................................................................ACCAGGCUCcGAUACCAUGA.................... l=20 a=1
....................................................................................ACCAGGCcCUGAUACCAUGA.................... l=20 a=1
....................................................................................ACCAGGCnCUGAUACCAUGA.................... l=20 a=1
....................................................................................AaCAGGCUCUGAUACCAUGA.................... l=20 a=1
...................................................................................AACCAGGCUCUGAUACCA....................... l=18 a=1882
...................................................................................AACCAGGCUCUGAUACCAU...................... l=19 a=29
...................................................................................AACCAGGCUCUGAUACCAUG..................... l=20 a=225
...................................................................................AACCAGGCUCUGAUACCAUGAU................... l=22 a=1050
...................................................................................AACCAGGCUCUGAUACCAUGAUG.................. l=23 a=8
...................................................................................AACCAGGCUCUGAUACCAUGAUGG................. l=24 a=172
...................................................................................AACCAGGCUCUGAUACCAUGAUGGA................ l=25 a=40
...................................................................................AACCAGGCUCUGAUACCAUGAUGGAU............... l=26 a=27
...................................................................................AACCAGGCUCUGAUACCAUGAUGGAUU.............. l=27 a=5
...................................................................................AACCAGGCUCUGAUACCAUGAUGGAUUA............. l=28 a=2
...................................................................................AACCAGGCUCUGAUACCAUGAUGGAUa.............. l=27 a=1
...................................................................................AACCAGGCUCUGAUACCAUGAUGGAa............... l=26 a=2
...................................................................................AACCAGGCUCUGAUACCAUGAUGGu................ l=25 a=2
...................................................................................AACCAGGCUCUGAUACCAUGAUGa................. l=24 a=2
...................................................................................AACCAGGCUCUGAUACCAUGAUGaA................ l=25 a=2
...................................................................................AACCAGGCUCUGAUACCAUGAUGc................. l=24 a=1
...................................................................................AACCAGGCUCUGAUACCAUGAUa.................. l=23 a=5
...................................................................................AACCAGGCUCUGAUACCAUGAUc.................. l=23 a=13
...................................................................................AACCAGGCUCUGAUACCAUGAUu.................. l=23 a=41
...................................................................................AACCAGGCUCUGAUACCAUGAUuGA................ l=25 a=1
...................................................................................AACCAGGCUCUGAUACCAUGAa................... l=22 a=2851
...................................................................................AACCAGGCUCUGAUACCAUGAaG.................. l=23 a=4
...................................................................................AACCAGGCUCUGAUACCAUGAc................... l=22 a=1108
...................................................................................AACCAGGCUCUGAUACCAUGAg................... l=22 a=18
...................................................................................AACCAGGCUCUGAUACCAUGc.................... l=21 a=3
...................................................................................AACCAGGCUCUGAUACCAUGcU................... l=22 a=2
...................................................................................AACCAGGCUCUGAUACCAUGg.................... l=21 a=8
...................................................................................AACCAGGCUCUGAUACCAUGu.................... l=21 a=41
...................................................................................AACCAGGCUCUGAUACCAUGuU................... l=22 a=33
...................................................................................AACCAGGCUCUGAUACCAUGuUG.................. l=23 a=1
...................................................................................AACCAGGCUCUGAUACCAUa..................... l=20 a=1
...................................................................................AACCAGGCUCUGAUACCAUaA.................... l=21 a=3
...................................................................................AACCAGGCUCUGAUACCAUaAU................... l=22 a=10
...................................................................................AACCAGGCUCUGAUACCAUc..................... l=20 a=5
...................................................................................AACCAGGCUCUGAUACCAUcA.................... l=21 a=2
...................................................................................AACCAGGCUCUGAUACCAUu..................... l=20 a=33
...................................................................................AACCAGGCUCUGAUACCAUuA.................... l=21 a=9
...................................................................................AACCAGGCUCUGAUACCAUuAU................... l=22 a=8
...................................................................................AACCAGGCUCUGAUACCAcGA.................... l=21 a=3
...................................................................................AACCAGGCUCUGAUACCAgGA.................... l=21 a=1
...................................................................................AACCAGGCUCUGAUACCc....................... l=18 a=2
...................................................................................AACCAGGCUCUGAUACCcUGAUGGA................ l=25 a=1
...................................................................................AACCAGGCUCUGAUACCg....................... l=18 a=1
...................................................................................AACCAGGCUCUGAUACCgUGA.................... l=21 a=4
...................................................................................AACCAGGCUCUGAUACCu....................... l=18 a=54
...................................................................................AACCAGGCUCUGAUACCuUG..................... l=20 a=1
...................................................................................AACCAGGCUCUGAUACCuUGAUGG................. l=24 a=1
...................................................................................AACCAGGCUCUGAUACaAUGA.................... l=21 a=4
...................................................................................AACCAGGCUCUGAUAaCA....................... l=18 a=1
...................................................................................AACCAGGCUCUGAUAaCAUGA.................... l=21 a=1
...................................................................................AACCAGGCUCUGAUAaCAUGAU................... l=22 a=1
...................................................................................AACCAGGCUCUGAUAuCAUGA.................... l=21 a=1
...................................................................................AACCAGGCUCUGAUgCCAUGA.................... l=21 a=1
...................................................................................AACCAGGCUCUGAcACCAUGA.................... l=21 a=3
...................................................................................AACCAGGCUCUGcUACCAUGAUGG................. l=24 a=1
...................................................................................AACCAGGCUCUGgUACCAUGA.................... l=21 a=1
...................................................................................AACCAGGCUCcGAUACCA....................... l=18 a=1
...................................................................................AACCAGGCUCcGAUACCAUGAU................... l=22 a=1
...................................................................................AACCAGGCUCnGAUACCAUGA.................... l=21 a=1
...................................................................................AACCAGGCUaUGAUACCAUGA.................... l=21 a=3
...................................................................................AACCAGGCUuUGAUACCA....................... l=18 a=1
...................................................................................AACCAGGCUuUGAUACCAUGA.................... l=21 a=2
...................................................................................AACCAGGCcCUGAUACCAUGA.................... l=21 a=3
...................................................................................AACCAGGCcCUGAUACCAUGAU................... l=22 a=1
...................................................................................AACCAGGCgCUGAUACCAUGA.................... l=21 a=1
...................................................................................AACCAGGCnCUGAUACCAUGA.................... l=21 a=3
...................................................................................AACCAGGaUCUGAUACCAUGA.................... l=21 a=1
...................................................................................AACCAGGaUCUGAUACCAUGAU................... l=22 a=1
...................................................................................AACCAGGgUCUGAUACCA....................... l=18 a=1
...................................................................................AACCAGGnUCUGAUACCAUGA.................... l=21 a=1
...................................................................................AACCAGaCUCUGAUACCA....................... l=18 a=2
...................................................................................AACCAGaCUCUGAUACCAUGA.................... l=21 a=1
...................................................................................AACCAGcCUCUGAUACCAUGA.................... l=21 a=3
...................................................................................AACCAGnCUCUGAUACCAUGA.................... l=21 a=2
...................................................................................AACCAGuCUCUGAUACCAUGA.................... l=21 a=4
...................................................................................AACCAaGCUCUGAUACCAUGAU................... l=22 a=1
...................................................................................AACCAcGCUCUGAUACCAUGA.................... l=21 a=3
...................................................................................AACCAuGCUCUGAUACCAUG..................... l=20 a=1
...................................................................................AACCAuGCUCUGAUACCAUGA.................... l=21 a=3
...................................................................................AACCcGGCUCUGAUACCAUGA.................... l=21 a=1
...................................................................................AACCcGGCUCUGAUACCAUGAU................... l=22 a=1
...................................................................................AACCgGGCUCUGAUACCAUGA.................... l=21 a=1
...................................................................................AACCgGGCUCUGAUACCAUGAU................... l=22 a=1
...................................................................................AACaAGGCUCUGAUACCA....................... l=18 a=1
...................................................................................AACaAGGCUCUGAUACCAUGA.................... l=21 a=2
...................................................................................AACaAGGCUCUGAUACCAUGAU................... l=22 a=1
...................................................................................AACgAGGCUCUGAUACCAUGA.................... l=21 a=2
...................................................................................AACuAGGCUCUGAUACCAUGA.................... l=21 a=1
...................................................................................AAaCAGGCUCUGAUACCA....................... l=18 a=1
...................................................................................AAgCAGGCUCUGAUACCAUGA.................... l=21 a=1
...................................................................................AcCCAGGCUCUGAUACCAUGA.................... l=21 a=1
...................................................................................AuCCAGGCUCUGAUACCAUGA.................... l=21 a=1
...................................................................................cACCAGGCUCUGAUACCAUGA.................... l=21 a=2
...................................................................................uACCAGGCUCUGAUACCAUGA.................... l=21 a=1
..................................................................................UAACCAGGCUCUGAUACC........................ l=18 a=2
..................................................................................UAACCAGGCUCUGAUACCA....................... l=19 a=3
..................................................................................UAACCAGGCUCUGAUACCAUG..................... l=21 a=32
..................................................................................UAACCAGGCUCUGAUACCAUGA.................... l=22 a=2
..................................................................................UAACCAGGCUCUGAUACCAUGAU................... l=23 a=1
..................................................................................UAACCAGGCUCUGAUACu........................ l=18 a=1
..................................................................................cAACCAGGCUCUGAUACCA....................... l=19 a=1
..................................................................................cAACCAGGCUCUGAUACCAUGA.................... l=22 a=6
..................................................................................gAACCAGGCUCUGAUACCAUGA.................... l=22 a=2
.................................................................................UUAACCAGGCUCUGAUACC........................ l=19 a=8
.................................................................................UUAACCAGGCUCUGAUACCA....................... l=20 a=1
.................................................................................UUAACCAGGCUCUGAUACCAU...................... l=21 a=19
.................................................................................UUAACCAGGCUCUGAUACCAUGA.................... l=23 a=1
.................................................................................UUAACCAGGCUCUGAUACCAUGAU................... l=24 a=5
.................................................................................UUAACCAGGCUCUGAUACCAUGAUGGAa............... l=28 a=1
.................................................................................UUAACCAGGCUCUGAUACCAUc..................... l=22 a=1
.................................................................................UUAACCAGGCUCUGAUACCAUu..................... l=22 a=2
.................................................................................UUAACCAGGCUCUGAUACCu....................... l=20 a=1
.................................................................................UUAACCAGGCUCUGAUACu........................ l=19 a=3
.................................................................................UUAACCAGGCUCUGAUACuAU...................... l=21 a=1
.................................................................................UUAcCCAGGCUCUGAUACC........................ l=19 a=1
.................................................................................UcAACCAGGCUCUGAUACCAUGA.................... l=23 a=1
.............................................................................AUGGUUAACCAGGCUCUGAUACC........................ l=23 a=1
.............................................................................AUGGUUAACCAGuCUCUGAUACC........................ l=23 a=1
.........................AUCAGGUCCUGCUUCACCAAGUG............................................................................ l=23 a=1
.....................UGGUAUCAGGUCCUGCUUCA................................................................................... l=20 a=2
.....................UGGUAUCAGGUCCUGCUUCAC.................................................................................. l=21 a=1
.....................UGGUAUCAGGUCCUGCUUCACu................................................................................. l=22 a=1
....................GUGGUAUCAGGUCCUGCU...................................................................................... l=18 a=66
....................GUGGUAUCAGGUCCUGCUU..................................................................................... l=19 a=103
....................GUGGUAUCAGGUCCUGCUUC.................................................................................... l=20 a=21
....................GUGGUAUCAGGUCCUGCUUCu................................................................................... l=21 a=1
....................GUGGUAUCAGGUCCUGCUUu.................................................................................... l=20 a=2
....................GUGGUAUCAGGUCCUGCUc..................................................................................... l=19 a=1
....................GUGGUAUCAGGUCCUGCc...................................................................................... l=18 a=1
...................CGUGGUAUCAGGUCCUGCU...................................................................................... l=19 a=1
...................CGUGGUAUCAGGUCCUGCUU..................................................................................... l=20 a=3
...................CGUGGUAUCAGGUCCUGCUUC.................................................................................... l=21 a=1
...................CGUGGUAUCAGGUCCUGCUUCA................................................................................... l=22 a=2
.................UUCGUGGUAUCAGGUCCUGCUUCA................................................................................... l=24 a=1
...............AUUUCGUGGUAUCAGGUCCUGCUU..................................................................................... l=24 a=2
<<<<<<<<<<<<<<<<<<<<<<<<<<<<<<<<<<<<<<<<<<<<<<<<<<<<<<<<<<<<<<<<<<CAGGGUUCGUGUACCAAUUGGUCC<<<<<<<<<<<<<<<<<<<<<<<<<<<<<<<<<< l=24 a=1
<<<<<<<<<<<<<<<<<<<<<<<<<<<<<<<<<<<<<<<<<<<<<<<CCAGAACUCAAGUUAAGGAC<<<<<<<<<<<<<<<<<<<<<<<<<<<<<<<<<<<<<<<<<<<<<<<<<<<<<<<<< l=20 a=1
<<<<<<<<<<<<<<<<<<<<<<<<<<<<<<<<<<<<<<<<UGGUUCACCAGAACUCAAGUUAAG<<<<<<<<<<<<<<<<<<<<<<<<<<<<<<<<<<<<<<<<<<<<<<<<<<<<<<<<<<<< l=24 a=1
<<<<<<<<<<<<<<<<<<<<<<<<<<<<<<<<GGACGAAGUGGUUCACCAGAACUC<<<<<<<<<<<<<<<<<<<<<<<<<<<<<<<<<<<<<<<<<<<<<<<<<<<<<<<<<<<<<<<<<<<< l=24 a=1
<<<<<<<<<<<<<<<<<<<<<<<<<<<<UCCAGGACGAAGUGGUUCACCAGA<<<<<<<<<<<<<<<<<<<<<<<<<<<<<<<<<<<<<<<<<<<<<<<<<<<<<<<<<<<<<<<<<<<<<<<< l=24 a=1
<<<<<<<<<<<<<<<<<<<cCACCAUAGUCCAGGACGAA<<<<<<<<<<<<<<<<<<<<<<<<<<<<<<<<<<<<<<<<<<<<<<<<<<<<<<<<<<<<<<<<<<<<<<<<<<<<<<<<<<<<< l=20 a=2
<<<<<<<<<<<<<<<<<<<uCACCAUAGUCCAGGACGAA<<<<<<<<<<<<<<<<<<<<<<<<<<<<<<<<<<<<<<<<<<<<<<<<<<<<<<<<<<<<<<<<<<<<<<<<<<<<<<<<<<<<< l=20 a=1
