# Supplementary material for: Identification and profiling of narrow-leafed lupin (Lupinus angustifolius) microRNAs during seed development
Source: BMC Genomics. 2019 Feb 14;20:135. doi: 10.1186/s12864-019-5521-8 (PMC6376761; doi:10.1186/s12864-019-5521-8)
Supplement: Supplementary file 1 — ShortStack annotation of the predicted miRNA loci. (ZIP 41 kb) [file 12864_2019_5521_MOESM1_ESM.zip › miRNA_StarSequences/Cluster_34846_Y.txt]

Cluster_34846 Original Location: Scaffold_23:1019283-1019373 Displayed Location: Scaffold_23:1019264-1019392 Strand: +

CAUUGUUGGGGUAAGGGAGGUGACAGAAGAGAGUGAGCACACAUGAUAUUUUCAUGUAUGAUGAUGUUCCAUGCUUGAAGUUAUGUGUGCUCACCCUCUAUCUGUCACCCCAUCACUAUCUCUUUCUUU
).)))..)))))...((.(((((((((((((.(((((((((((((((...((((.(((((.........))))).))))))))))))))))))).)))).)))))))))))................((
....................UGACAGAAGAGAGUGAGCAC......................................................................................... miRNA l=20 a=6130
........................................................................................GCUCACCCUCUAUCUGUCACC.................... miRNA-star l=21 a=126

..........................................................................................UCACCCUCUAUCUGUCACC.................... l=19 a=2
........................................................................................GCUCACCCUCUAUCUGUCAC..................... l=20 a=2
........................................................................................GCUCACCCUCUAUCUGUCACCu................... l=22 a=1
........................................................................................GCcCACCCUCUAUCUGUCACC.................... l=21 a=1
........................................................................................uCUCACCCUCUAUCUGUCACC.................... l=21 a=1
.......................................................................................UGCUCACCCUCUAUCUGUCACC.................... l=22 a=43
......................................................................................cUGCUCACCCUCUAUCUGUCACC.................... l=23 a=1
...................................................................................UGUGUGCUCACCCUCUAUCUGU........................ l=22 a=1
.........................................................................CUUGAAGUUAUGUGUGCUCACC.................................. l=22 a=1
.........................................................................CUUGAAGUUAUGUGUGCUCACCCU................................ l=24 a=9
......................ACAGAAGAGAGUGAGCAC......................................................................................... l=18 a=2
......................ACAGAAGAGAGUGAGCACA........................................................................................ l=19 a=1
......................ACAGAAGAGAGUGAGCACAC....................................................................................... l=20 a=1
.....................GACAGAAGAGAGUGAGCAC......................................................................................... l=19 a=6
.....................GACAGAAGAGAGUGAGCACA........................................................................................ l=20 a=1
....................UGACAGAAGAGAGUGAGC........................................................................................... l=18 a=8
....................UGACAGAAGAGAGUGAGCA.......................................................................................... l=19 a=13
....................UGACAGAAGAGAGUGAGCACA........................................................................................ l=21 a=117
....................UGACAGAAGAGAGUGAGCACc........................................................................................ l=21 a=27
....................UGACAGAAGAGAGUGAGCACu........................................................................................ l=21 a=337
....................UGACAGAAGAGAGUGAGCACuC....................................................................................... l=22 a=1
....................UGACAGAAGAGAGUGAGCAa......................................................................................... l=20 a=5
....................UGACAGAAGAGAGUGAGCAg......................................................................................... l=20 a=2
....................UGACAGAAGAGAGUGAGCAu......................................................................................... l=20 a=9
....................UGACAGAAGAGAGUGAGCAuA........................................................................................ l=21 a=1
....................UGACAGAAGAGAGUGAGCgC......................................................................................... l=20 a=1
....................UGACAGAAGAGAGUGAGCuC......................................................................................... l=20 a=3
....................UGACAGAAGAGAGUGAGaAC......................................................................................... l=20 a=1
....................UGACAGAAGAGAGUGAGuAC......................................................................................... l=20 a=1
....................UGACAGAAGAGAGUGAaCAC......................................................................................... l=20 a=2
....................UGACAGAAGAGAGUGAcCAC......................................................................................... l=20 a=1
....................UGACAGAAGAGAGUGAuCAC......................................................................................... l=20 a=1
....................UGACAGAAGAGAGUcAGCAC......................................................................................... l=20 a=1
....................UGACAGAAGAGAGgGAGCAC......................................................................................... l=20 a=1
....................UGACAGAAGAGcGUGAGCAC......................................................................................... l=20 a=1
....................UGACAGAAGAaAGUGAGCAC......................................................................................... l=20 a=2
....................UGACAGAAGAcAGUGAGCAC......................................................................................... l=20 a=3
....................UGACAGAAGAuAGUGAGCAC......................................................................................... l=20 a=2
....................UGACAGAAnAGAGUGAGCAC......................................................................................... l=20 a=1
....................UGACAGAAuAGAGUGAGCAC......................................................................................... l=20 a=2
....................UGACAGAcGAGAGUGAGCAC......................................................................................... l=20 a=2
....................UGACAGcAGAGAGUGAGCAC......................................................................................... l=20 a=1
....................UGACAGgAGAGAGUGAGCAC......................................................................................... l=20 a=2
....................UGACAuAAGAGAGUGAGCAC......................................................................................... l=20 a=3
....................UGACgGAAGAGAGUGAGCAC......................................................................................... l=20 a=2
....................UGAaAGAAGAGAGUGAGCAC......................................................................................... l=20 a=1
....................UGgCAGAAGAGAGUGAGCAC......................................................................................... l=20 a=11
....................UGuCAGAAGAGAGUGAGCAC......................................................................................... l=20 a=1
....................UcACAGAAGAGAGUGAGCAC......................................................................................... l=20 a=1
....................UuACAGAAGAGAGUGAGCAC......................................................................................... l=20 a=1
....................gGACAGAAGAGAGUGAGCAC......................................................................................... l=20 a=2
...................GUGACAGAAGAGAGUGAGCAC......................................................................................... l=21 a=4
