# Supplementary material for: Identification and profiling of narrow-leafed lupin (Lupinus angustifolius) microRNAs during seed development
Source: BMC Genomics. 2019 Feb 14;20:135. doi: 10.1186/s12864-019-5521-8 (PMC6376761; doi:10.1186/s12864-019-5521-8)
Supplement: Supplementary file 1 — ShortStack annotation of the predicted miRNA loci. (ZIP 41 kb) [file 12864_2019_5521_MOESM1_ESM.zip › miRNA_StarSequences/Cluster_36350_Y.txt]

Cluster_36350 Original Location: Scaffold_24_1:803070-803147 Displayed Location: Scaffold_24_1:803050-803167 Strand: -

UCGAUCGAGGUGAAGUCUCUGGAGGCAGCGGUUUAUCGAUCUCUUCUUGAAUUUUGUUAACACAAACCAUGAAUCGAUCGAUAAACCUCUGCAUCCAGCGCUCACUUUCAUUCUCUCU
..))))).(((((.(.(.(((((.((((.((((((((((((..(((.((...(((((....))))).)).)))..)))))))))))).)))).))))).)))))))))))))))..))
.............................................................................UCGAUAAACCUCUGCAUCCAG.................... miRNA l=21 a=593
....................GGAGGCAGCGGUUUAUCGAUC............................................................................. miRNA-star l=21 a=16

.............................................................................UCGAUAAACCUCUGCAUC....................... l=18 a=1
.............................................................................UCGAUAAACCUCUGCAUCC...................... l=19 a=1
.............................................................................UCGAUAAACCUCUGCAUCCA..................... l=20 a=5
.............................................................................UCGAUAAACCUCUGCAUCCAa.................... l=21 a=1
.............................................................................UCGAUAAACCUCUGCAUCCAu.................... l=21 a=5
.............................................................................UCGAUAAACCUCUGCAUCCgG.................... l=21 a=1
.............................................................................UCGAUAAACCUCUGCAUCu...................... l=19 a=2
.............................................................................UCGAUAAACCUCUGCAUu....................... l=18 a=1
.............................................................................UCGAUAuACCUCUGCAUCCAG.................... l=21 a=1
.........................CAGCGGUUUAUCGAUCUC........................................................................... l=18 a=1
......................AGGCAGCGGUUUAUCGAUCUC........................................................................... l=21 a=2
