# Supplementary material for: Identification and profiling of narrow-leafed lupin (Lupinus angustifolius) microRNAs during seed development
Source: BMC Genomics. 2019 Feb 14;20:135. doi: 10.1186/s12864-019-5521-8 (PMC6376761; doi:10.1186/s12864-019-5521-8)
Supplement: Supplementary file 1 — ShortStack annotation of the predicted miRNA loci. (ZIP 41 kb) [file 12864_2019_5521_MOESM1_ESM.zip › miRNA_StarSequences/Cluster_36535_Y.txt]

Cluster_36535 Original Location: Scaffold_24_1:1243559-1243896 Displayed Location: Scaffold_24_1:1243540-1243668 Strand: +

UUCAAGUCCUGGUCAUACUUUUCCACAGCUUUCUUGAACUUCUUAAGCAUCUUAAAGUUCUUCAUGUCCAGAAUCUGAAGCCCUAGAAGCUCAAGAAUGUUGUGGGAGAAUAUGGCAACUUAGGCUUGC
..((((.((((((((((.(((((((((((.(((((((.(((((...((.((.....(((((........)))))..)).))...))))).))))))).))))))))))).))))))....)))))))).
....................UUCCACAGCUUUCUUGAACUU........................................................................................ miRNA l=21 a=3659
........................................................................................GCUCAAGAAUGUUGUGGGAGA.................... miRNA-star l=21 a=40

.........................................................................................CUCAAGAAUGUUGUGGGAGA.................... l=20 a=11
........................................................................................GCUCAAGAAUGUUGcGGGAGA.................... l=21 a=1
.......................................................................................cGCUCAAGAAUGUUGUGGGAGA.................... l=22 a=1
................................................................................CCCUAGAAGCUCAAGAAUGUU............................ l=21 a=1
............................CUUUCUUGAACUUCUUAAGCu................................................................................ l=21 a=1
.......................CACAGCUUUCUUGAACUU........................................................................................ l=18 a=2
.....................UCCACAGCUUUCUUGAACU......................................................................................... l=19 a=1
.....................UCCACAGCUUUCUUGAACUU........................................................................................ l=20 a=6
.....................UCCACAGCUUUCUUGAACUUC....................................................................................... l=21 a=2
....................UUCCACAGCUUUCUUGAAC.......................................................................................... l=19 a=7
....................UUCCACAGCUUUCUUGAACU......................................................................................... l=20 a=55
....................UUCCACAGCUUUCUUGAACUUC....................................................................................... l=22 a=3
....................UUCCACAGCUUUCUUGAACUUCU...................................................................................... l=23 a=2
....................UUCCACAGCUUUCUUGAACUUaU...................................................................................... l=23 a=1
....................UUCCACAGCUUUCUUGAACUUu....................................................................................... l=22 a=5
....................UUCCACAGCUUUCUUGAACUUuU...................................................................................... l=23 a=1
....................UUCCACAGCUUUCUUGAACUUuUU..................................................................................... l=24 a=1
....................UUCCACAGCUUUCUUGAACUa........................................................................................ l=21 a=4
....................UUCCACAGCUUUCUUGAACUc........................................................................................ l=21 a=9
....................UUCCACAGCUUUCUUGAACcU........................................................................................ l=21 a=7
....................UUCCACAGCUUUCUUGAAuUU........................................................................................ l=21 a=1
....................UUCCACAGCUUUCUUGAcCUU........................................................................................ l=21 a=2
....................UUCCACAGCUUUCUUGAgCUU........................................................................................ l=21 a=1
....................UUCCACAGCUUUCUUGAuCUU........................................................................................ l=21 a=1
....................UUCCACAGCUUUCUUGcACUU........................................................................................ l=21 a=1
....................UUCCACAGCUUUCUUaAACUU........................................................................................ l=21 a=1
....................UUCCACAGCUUUCUUcAAC.......................................................................................... l=19 a=1
....................UUCCACAGCUUUaUUGAACUU........................................................................................ l=21 a=1
....................UUCCACAGCUcUCUUGAACUU........................................................................................ l=21 a=1
....................UUCCACAGCUgUCUUGAACUU........................................................................................ l=21 a=1
....................UUCCACAGCcUUCUUGAACUU........................................................................................ l=21 a=1
....................UUCCACAGaUUUCUUGAACUU........................................................................................ l=21 a=1
....................UUCCACcGCUUUCUUGAACUU........................................................................................ l=21 a=1
....................UUCCAgAGCUUUCUUGAACUU........................................................................................ l=21 a=1
....................UUCCAuAGCUUUCUUGAACUU........................................................................................ l=21 a=1
....................UUCCgCAGCUUUCUUGAACUU........................................................................................ l=21 a=1
....................UUCCuCAGCUUUCUUGAACUU........................................................................................ l=21 a=1
....................UUCgACAGCUUUCUUGAACUU........................................................................................ l=21 a=1
....................UUCuACAGCUUUCUUGAACUU........................................................................................ l=21 a=1
....................UUaCACAGCUUUCUUGAACUU........................................................................................ l=21 a=1
....................cUCCACAGCUUUCUUGAACUU........................................................................................ l=21 a=1
...................UUUCCACAGCUUUCUUGAACU......................................................................................... l=21 a=1
...................aUUCCACAGCUUUCUUGAACU......................................................................................... l=21 a=1
