# Supplementary material for: Identification and profiling of narrow-leafed lupin (Lupinus angustifolius) microRNAs during seed development
Source: BMC Genomics. 2019 Feb 14;20:135. doi: 10.1186/s12864-019-5521-8 (PMC6376761; doi:10.1186/s12864-019-5521-8)
Supplement: Supplementary file 1 — ShortStack annotation of the predicted miRNA loci. (ZIP 41 kb) [file 12864_2019_5521_MOESM1_ESM.zip › miRNA_StarSequences/Cluster_36538_Y.txt]

Cluster_36538 Original Location: Scaffold_24_1:1251989-1252099 Displayed Location: Scaffold_24_1:1251974-1252118 Strand: -

UCAUGGUCCUCUUUGUAUUCUUCCACAGCUUUCUUGAACUGCAGCAUCUAAAGGGUUUCUUUGCAUGCAUACCAUCGCAUAUAGCUCUUAUACCUUGUCUUGCGGUUCAAUAAAGCUGUGGGAAGAUACAGAUAGGGUCAACCAC
......((((.((((((((.((((((((((((.(((((((((((((....(((((((....((((((.....))).)))...)))))))......)))..)))))))))).)))))))))))).)))))))).)))).(((((((
....................UUCCACAGCUUUCUUGAACUG........................................................................................................ miRNA l=21 a=1235
........................................................................................................GUUCAAUAAAGCUGUGGGAAG.................... miRNA-star l=21 a=58

............................................................................................................AAUAAAGCUGUGGGAAGAUACu............... l=22 a=1
..........................................................................................................UCAAUAAAGCUGUGGGAAGAUA................. l=22 a=1
.........................................................................................................UUCAAUAAAGCUGUGGGAAG.................... l=20 a=15
........................................................................................................GUUCAAUAAAGCUGUGGG....................... l=18 a=1
........................................................................................................GUUCAAUAAAGCUGUGGGAAGA................... l=22 a=1
........................................................................................................GUUCAAUAAAGCUGUGGGAAa.................... l=21 a=1
.......................................................................................................GGUUCAAUAAAGCUGUGGGAAG.................... l=22 a=3
......................................................................................................CGGUUCAAUAAAGCUGUGGGA...................... l=21 a=4
..................................................................................................CUUGCGGUUCAAUAAAGCUGU.......................... l=21 a=1
.......................CACAGCUUUCUUGAACUG........................................................................................................ l=18 a=37
......................CCACAGCUUUCUUGAACUGC....................................................................................................... l=20 a=1
......................CCACAGCUUUCUUGAACUGCA...................................................................................................... l=21 a=1
.....................UCCACAGCUUUCUUGAACUG........................................................................................................ l=20 a=3
.....................UCCACAGCUUUCUUGAACUGC....................................................................................................... l=21 a=3
....................UUCCACAGCUUUCUUGAACU......................................................................................................... l=20 a=1
....................UUCCACAGCUUUCUUGAACUGC....................................................................................................... l=22 a=14
....................UUCCACAGCUUUCUUGAACUGCAG..................................................................................................... l=24 a=1
....................UUCCACAGCUUUCUUGAACUGu....................................................................................................... l=22 a=13
....................UUCCACAGCUUUCUUGAAaUG........................................................................................................ l=21 a=1
....................UUCCACAGCUUUCUUGcACUG........................................................................................................ l=21 a=2
....................UUCCACAGCUUUCUUGuACUG........................................................................................................ l=21 a=2
....................UUCCACAGCUUUCUUcAACUG........................................................................................................ l=21 a=1
....................UUCCACAGCUUUCUUuAACUG........................................................................................................ l=21 a=1
....................UUCCACAGCcUUCUUGAACUG........................................................................................................ l=21 a=1
....................UUCCACAaCUUUCUUGAACUG........................................................................................................ l=21 a=2
....................UUCCACAcCUUUCUUGAACUG........................................................................................................ l=21 a=1
....................UUCCACAuCUUUCUUGAACUG........................................................................................................ l=21 a=2
....................UUCCAuAGCUUUCUUGAACUG........................................................................................................ l=21 a=1
....................UUCaACAGCUUUCUUGAACUG........................................................................................................ l=21 a=1
....................UUCuACAGCUUUCUUGAACUG........................................................................................................ l=21 a=4
....................UUuCACAGCUUUCUUGAACUG........................................................................................................ l=21 a=1
<<<<<<<<<<<<<<<<<<<GAAGGUGUCGAAAuAACUUG<<<<<<<<<<<<<<<<<<<<<<<<<<<<<<<<<<<<<<<<<<<<<<<<<<<<<<<<<<<<<<<<<<<<<<<<<<<<<<<<<<<<<<<<<<<<<<<<<<<<<<<<<< l=20 a=1
