# Supplementary material for: Identification and profiling of narrow-leafed lupin (Lupinus angustifolius) microRNAs during seed development
Source: BMC Genomics. 2019 Feb 14;20:135. doi: 10.1186/s12864-019-5521-8 (PMC6376761; doi:10.1186/s12864-019-5521-8)
Supplement: Supplementary file 1 — ShortStack annotation of the predicted miRNA loci. (ZIP 41 kb) [file 12864_2019_5521_MOESM1_ESM.zip › miRNA_StarSequences/Cluster_36647_Y.txt]

Cluster_36647 Original Location: Scaffold_24_1:1525561-1525719 Displayed Location: Scaffold_24_1:1525542-1525660 Strand: -

AUCUUAGUGCAUUGUUUGGUAGAGAUGUUUGGAGCGAGAGAUGGGAAAAUGGGUUUUUGUUAUUACACUUUUCUCUCCCUCGUUCCAUACAUCAUCUAGCGAACAUGGUGUUAACCUCA
........)))))(((((.(((((((((.(((((((((.((.(((((((((..............)).))))))))).))))))))).))))).)))).)))))..(((....)))(((
.............................................................................CCUCGUUCCAUACAUCAUCUAG.................... miRNA l=22 a=1453
....................AGAGAUGUUUGGAGCGAGAGA.............................................................................. miRNA-star l=21 a=50

...............................................................................UCGUUCCAUACAUCAUCUAG.................... l=20 a=1
..............................................................................CUCGUUCCAUACAUCAUCUAG.................... l=21 a=2
.............................................................................CCUCGUUCCAUACAUCAU........................ l=18 a=1
.............................................................................CCUCGUUCCAUACAUCAUC....................... l=19 a=3
.............................................................................CCUCGUUCCAUACAUCAUCU...................... l=20 a=2
.............................................................................CCUCGUUCCAUACAUCAUCUA..................... l=21 a=2
.............................................................................CCUCGUUCCAUACAUCAUCUAGa................... l=23 a=12
.............................................................................CCUCGUUCCAUACAUCAUCUAGu................... l=23 a=1
.............................................................................CCUCGUUCCAUACAUCAUCUAa.................... l=22 a=2
.............................................................................CCUCGUUCCAUACAUCAUCUAu.................... l=22 a=2
.............................................................................CCUCGUUCCAUACAUCAUCUcG.................... l=22 a=2
.............................................................................CCUCGUUCCAUACAUCAUCUg..................... l=21 a=1
.............................................................................CCUCGUUCCAUACAUCAUaUAG.................... l=22 a=1
.............................................................................CCUCGUUCCAUACAUCAUu....................... l=19 a=1
.............................................................................CCUCGUUCCAUACAUCAUuU...................... l=20 a=1
.............................................................................CCUCGUUCCAUACAUCAcCUAG.................... l=22 a=1
.............................................................................CCUCGUUCCAUACAUCcUCUAG.................... l=22 a=1
.............................................................................CCUCGUUCCAUACAUaAUCUAG.................... l=22 a=1
.............................................................................CCUCGUUCCAUACuUCAUCUAG.................... l=22 a=1
.............................................................................CCUCGUUCCcUACAUCAUCUAG.................... l=22 a=1
.............................................................................CCUCGUUaCAUACAUCAUCUAG.................... l=22 a=1
.............................................................................CCUCGUcCCAUACAUCAUCUAG.................... l=22 a=1
.............................................................................CCUCaUUCCAUACAUCAUCUAG.................... l=22 a=1
.............................................................................CCUaGUUCCAUACAUCAUCUAG.................... l=22 a=1
.............................................................................CCUuGUUCCAUACAUCAUCUAG.................... l=22 a=1
.............................................................................CCgCGUUCCAUACAUCAUCUAG.................... l=22 a=1
.............................................................................aCUCGUUCCAUACAUCAUCUAG.................... l=22 a=1
........................................................................CUCUCCCUCGUUCCAUACAUCAUu....................... l=24 a=1
.......................GAUGUUUGGAGCGAGAGAUGGGAA........................................................................ l=24 a=1
....................AGAGAUGUUUGGAGCGAGA................................................................................ l=19 a=1
....................AGAGAUGUUUGGAGCGAGAG............................................................................... l=20 a=2
....................AGAGAUGUUUGGAGCGAGAGAUGG........................................................................... l=24 a=1
.................GGUAGAGAUGUUUGGAGCGAG................................................................................. l=21 a=1
..............UUUGGUAGAGAUGUUUGGAG..................................................................................... l=20 a=1
..............UUUGGUAGAGAUGUUUGGAGC.................................................................................... l=21 a=1
