# Supplementary material for: Identification and profiling of narrow-leafed lupin (Lupinus angustifolius) microRNAs during seed development
Source: BMC Genomics. 2019 Feb 14;20:135. doi: 10.1186/s12864-019-5521-8 (PMC6376761; doi:10.1186/s12864-019-5521-8)
Supplement: Supplementary file 1 — ShortStack annotation of the predicted miRNA loci. (ZIP 41 kb) [file 12864_2019_5521_MOESM1_ESM.zip › miRNA_StarSequences/Cluster_36667_Y.txt]

Cluster_36667 Original Location: Scaffold_24_1:1546940-1547026 Displayed Location: Scaffold_24_1:1546922-1547046 Strand: +

CACACACUAGAGAGAGAUGCUGACAGAAGAGAGUGAGCACACGCUUGUGGUCAUUGUAUGAGGGCAUGCAAUUGCGGGUGCGUGCUUACUUCUCUUUCUGUCAGGUUCUCAUUUUUUUCUUCUCU
((((((..(((((((((..(((((((((((((((((((((.((((((((...((((((((....)))))))))))))))).)))))))).)))).)))))))))..))))..........)))))
....................UGACAGAAGAGAGUGAGCAC..................................................................................... miRNA l=20 a=228
...................................................................................GCUUACUUCUCUUUCUGUCAGG.................... miRNA-star l=22 a=3

...................................................................................GCUUACUUCUCUUUCUGUC....................... l=19 a=1
..................................................................................UGCUUACUUCUCUUUCUGUCAGG.................... l=23 a=3
....................UGACAGAAGAGAGUGAGCACA.................................................................................... l=21 a=5
....................UGACAGAAGAGAGUGAGCACu.................................................................................... l=21 a=15
....................UGACAGAAGAGAGUGAGCAu..................................................................................... l=20 a=1
....................UGACAGAAGcGAGUGAGCAC..................................................................................... l=20 a=1
....................aGACAGAAGAGAGUGAGCAC..................................................................................... l=20 a=1
...................CUGACAGAAGAGAGUGAGCAC..................................................................................... l=21 a=3
..................uCUGACAGAAGAGAGUGAGCAC..................................................................................... l=22 a=1
