# Supplementary material for: Identification and profiling of narrow-leafed lupin (Lupinus angustifolius) microRNAs during seed development
Source: BMC Genomics. 2019 Feb 14;20:135. doi: 10.1186/s12864-019-5521-8 (PMC6376761; doi:10.1186/s12864-019-5521-8)
Supplement: Supplementary file 1 — ShortStack annotation of the predicted miRNA loci. (ZIP 41 kb) [file 12864_2019_5521_MOESM1_ESM.zip › miRNA_StarSequences/Cluster_40046_Y.txt]

Cluster_40046 Original Location: Scaffold_27_10:3938-4026 Displayed Location: Scaffold_27_10:3918-4046 Strand: -

CAAUAAGCAAAUCAGCAAUAGGGCACAUCUCUUUUGGCAAUUAAAUAAUCAGGCAAACUUUAUAGACUAGAGUGUUGCCAAAAUAACUUGCCAAGGGAGAGUUGCCCUAUGGUUGCUUUAGCUUAAUCU
...((((((((.((((.((((((((..(((((((((((((...........(((((((((((.....)))))).)))))........)))))))))))))..)))))))).)))).))).)))))..((
....................GGGCACAUCUCUUUUGGCAAU........................................................................................ miRNA l=21 a=12
........................................................................................UGCCAAGGGAGAGUUGCCCUA.................... miRNA-star l=21 a=1

....................GGGCACAUCUCUUUUGGCAA......................................................................................... l=20 a=1
