# Supplementary material for: Identification and profiling of narrow-leafed lupin (Lupinus angustifolius) microRNAs during seed development
Source: BMC Genomics. 2019 Feb 14;20:135. doi: 10.1186/s12864-019-5521-8 (PMC6376761; doi:10.1186/s12864-019-5521-8)
Supplement: Supplementary file 1 — ShortStack annotation of the predicted miRNA loci. (ZIP 41 kb) [file 12864_2019_5521_MOESM1_ESM.zip › miRNA_StarSequences/Cluster_40554_Y.txt]

Cluster_40554 Original Location: Scaffold_28_10:16613-16706 Displayed Location: Scaffold_28_10:16594-16723 Strand: +

UGCUGACCCUCUUUGUAUUCUUCCACAGCUUUCUUGAACUGCAUCUAAGAGUUCCUUUGCAUGCAUGUAAUGUACUCUCCAACUCUGCGGUUCAAUAAAGCUGUGGGAAGAUACAGAAAAGGGUCAAAUA
...(((((((.((((((((.((((((((((((.((((((((((....(((((....(((((....)))))...))))).......)))))))))).)))))))))))).))))))))..)))))))....
....................UUCCACAGCUUUCUUGAACUG......................................................................................... miRNA l=21 a=1227
.........................................................................................GUUCAAUAAAGCUGUGGGAAG.................... miRNA-star l=21 a=51

...........................................................................................UCAAUAAAGCUGUGGGAAGAUu................. l=22 a=1
..........................................................................................UUCAAUAAAGCUGUGGGAAG.................... l=20 a=11
..........................................................................................UUCAAUAAAGCUGUGGGAAc.................... l=20 a=1
.........................................................................................GUUCAAUAAAGCUGUGGG....................... l=18 a=1
........................................................................................GGUUCAAUAAAGCUGUGGGAAG.................... l=22 a=1
.......................................................................................CGGUUCAAUAAAGCUGUGGGA...................... l=21 a=4
.....................................................................AUGUACUCUCCAACUCUGCG......................................... l=20 a=1
.......................CACAGCUUUCUUGAACUG......................................................................................... l=18 a=33
.......................CACAGCUUUCcUGAACUG......................................................................................... l=18 a=1
......................CCACAGCUUUCUUGAACUG......................................................................................... l=19 a=3
......................CCACAGCUUUCUUGAACUGC........................................................................................ l=20 a=2
......................CCACAGCUUUCUUGAACUGCA....................................................................................... l=21 a=1
.....................UCCACAGCUUUCUUGAACUG......................................................................................... l=20 a=7
.....................UCCACAGCUUUCUUGAACUGC........................................................................................ l=21 a=2
....................UUCCACAGCUUUCUUGAACUGC........................................................................................ l=22 a=7
....................UUCCACAGCUUUCUUGAACUGu........................................................................................ l=22 a=13
....................UUCCACAGCUUUCUUGgACUG......................................................................................... l=21 a=1
....................UUCCACAGCUUUCcUGAACUG......................................................................................... l=21 a=1
....................UUCCACAGCcUUCUUGAACUG......................................................................................... l=21 a=2
....................UUCCACAaCUUUCUUGAACUG......................................................................................... l=21 a=1
....................UUCCACAcCUUUCUUGAACUG......................................................................................... l=21 a=2
....................UUCCACAuCUUUCUUGAACUG......................................................................................... l=21 a=1
....................UUCCACgGCUUUCUUGAACUG......................................................................................... l=21 a=1
....................UUCCAaAGCUUUCUUGAACUG......................................................................................... l=21 a=1
....................UUCCAuAGCUUUCUUGAACUG......................................................................................... l=21 a=2
....................UUCCgCAGCUUUCUUGAACUG......................................................................................... l=21 a=1
....................UUCaACAGCUUUCUUGAACUGC........................................................................................ l=22 a=1
....................UUaCACAGCUUUCUUGAACUG......................................................................................... l=21 a=1
....................UUuCACAGCUUUCUUGAACUG......................................................................................... l=21 a=1
...................CUUCCACAGCUUUCUUGAACU.......................................................................................... l=21 a=1
