# Supplementary material for: Identification and profiling of narrow-leafed lupin (Lupinus angustifolius) microRNAs during seed development
Source: BMC Genomics. 2019 Feb 14;20:135. doi: 10.1186/s12864-019-5521-8 (PMC6376761; doi:10.1186/s12864-019-5521-8)
Supplement: Supplementary file 1 — ShortStack annotation of the predicted miRNA loci. (ZIP 41 kb) [file 12864_2019_5521_MOESM1_ESM.zip › miRNA_StarSequences/Cluster_41367_Y.txt]

Cluster_41367 Original Location: Scaffold_28_51:550481-550563 Displayed Location: Scaffold_28_51:550463-550577 Strand: -

UAUGUUGCCCUUGAAAUAGUUGAAGCUGCCAGCAUGAUCUGAUGUUACCUUGUAUCUUUUGUUACGGUAAGAAUAGAUCAUGUGGCAGUUUCACCUGUUGAAUGGAAGCAUAGAA
).))))).......(((((.(((((((((((.(((((((((.(.(((((..(((........)))))))).).)))))))))))))))))))).)))))((((((((((((((..
....................UGAAGCUGCCAGCAUGAUCUGA......................................................................... miRNA l=22 a=4162
..........................................................................AGAUCAUGUGGCAGUUUCACC.................... miRNA-star l=21 a=132

.............................................................................UCAUGUGGCAGUUUCACCU................... l=19 a=1
.............................................................................UCAUGUGGCAGUUUCACCUG.................. l=20 a=2
............................................................................AUCAUGUGGCAGUUUCACCUG.................. l=21 a=11
...........................................................................GAUCAUGUGGCAGUUUCACC.................... l=20 a=13
..........................................................................AGAUCAUGUGGCAGUUUCAC..................... l=20 a=3
..........................................................................AGAUCAUGUGGCAGUUUCACCU................... l=22 a=1
..........................................................................AGAUCAcGUGGCAGUUUCACC.................... l=21 a=1
.........................................................................UAGAUCAUGUGGCAGUUUCACC.................... l=22 a=2
........................................................................AUAGAUCAUGUGGCAGUUUCA...................... l=21 a=3
........................................................................AUAGAUCAUGUGGCAGUUUCAC..................... l=22 a=1
.......................................................................AAUAGAUCAUGUGGCAGUUUC....................... l=21 a=1
.......................................................................AAUAGAUCAUGUGGCAGUUUCACC.................... l=24 a=16
.......................................................................AAUAGAUCAUGUGGCAGUUUCACCU................... l=25 a=3
.......................................................................AAUAGAUCAUGUGuCAGUUUCACC.................... l=24 a=1
.......................................................................AcUAGAUCAUGUGGCAGUUUCACC.................... l=24 a=1
.....................................................................AGAAUAGAUCAUGUGGCAGUUUC....................... l=23 a=1
................................................................CGGUAAGcAUAGAUCAUGUGGCAGU.......................... l=25 a=1
.......................AGCUGCCAGCAUGAUCUGA......................................................................... l=19 a=1
.......................AGCUGCCAGCAUGAUCUGAUGU...................................................................... l=22 a=1
......................AAGCUGCCAGCAUGAUCUG.......................................................................... l=19 a=1
......................AAGCUGCCAGCAUGAUCUGA......................................................................... l=20 a=1
......................AAGCUGCCAGCAUGAUCUGAU........................................................................ l=21 a=1
......................AAGCUGCCAGCAUGAUCUGAUG....................................................................... l=22 a=1
......................AAGCUGCCAGCAUGAUCUGAUGU...................................................................... l=23 a=1
.....................GAAGCUGCCAGCAUGAUCUG.......................................................................... l=20 a=2
....................UGAAGCUGCCAGCAUGAU............................................................................. l=18 a=8
....................UGAAGCUGCCAGCAUGAUC............................................................................ l=19 a=13
....................UGAAGCUGCCAGCAUGAUCU........................................................................... l=20 a=82
....................UGAAGCUGCCAGCAUGAUCUG.......................................................................... l=21 a=211
....................UGAAGCUGCCAGCAUGAUCUGAU........................................................................ l=23 a=7
....................UGAAGCUGCCAGCAUGAUCUGAUG....................................................................... l=24 a=2
....................UGAAGCUGCCAGCAUGAUCUGAUGU...................................................................... l=25 a=4
....................UGAAGCUGCCAGCAUGAUCUGAUu....................................................................... l=24 a=2
....................UGAAGCUGCCAGCAUGAUCUGAc........................................................................ l=23 a=7
....................UGAAGCUGCCAGCAUGAUCUGc......................................................................... l=22 a=4
....................UGAAGCUGCCAGCAUGAUCUGu......................................................................... l=22 a=41
....................UGAAGCUGCCAGCAUGAUCUGuU........................................................................ l=23 a=2
....................UGAAGCUGCCAGCAUGAUCUaA......................................................................... l=22 a=1
....................UGAAGCUGCCAGCAUGAUCUc.......................................................................... l=21 a=2
....................UGAAGCUGCCAGCAUGAUCUcA......................................................................... l=22 a=1
....................UGAAGCUGCCAGCAUGAUCUuAU........................................................................ l=23 a=5
....................UGAAGCUGCCAGCAUGAUCa........................................................................... l=20 a=2
....................UGAAGCUGCCAGCAUGAUCc........................................................................... l=20 a=1
....................UGAAGCUGCCAGCAUGAUu............................................................................ l=19 a=2
....................UGAAGCUGCCAGCAUGAUuU........................................................................... l=20 a=3
....................UGAAGCUGCCAGCAUGcUCUGA......................................................................... l=22 a=1
....................UGAAGCUGCCAGCAUaAUCUGA......................................................................... l=22 a=1
....................UGAAGCUGCCAGCAUcAUCUGA......................................................................... l=22 a=1
....................UGAAGCUGCCAGCAUuAUCUGA......................................................................... l=22 a=1
....................UGAAGCUGCCAGCAcGAUCUGA......................................................................... l=22 a=1
....................UGAAGCUGCCAGCuUGAUCUGA......................................................................... l=22 a=1
....................UGAAGCUGCCAGuAUGAUCUGA......................................................................... l=22 a=1
....................UGAAGCUGCCcGCAUGAUCUGA......................................................................... l=22 a=1
....................UGAAGCUGCCgGCAUGAUCUGA......................................................................... l=22 a=1
....................UGAAGCUGCaAGCAUGAUCUGA......................................................................... l=22 a=2
....................UGAAGCUGCgAGCAUGAUCUGA......................................................................... l=22 a=1
....................UGAAGCUGCuAGCAUGAUCUGA......................................................................... l=22 a=1
....................UGAAGCUGnCAGCAUGAUCUGA......................................................................... l=22 a=1
....................UGAAGCUGuCAGCAUGAUCUGA......................................................................... l=22 a=2
....................UGAAGCUcCCAGCAUGAUCUGA......................................................................... l=22 a=1
....................UGAAGCUuCCAGCAUGAUC............................................................................ l=19 a=1
....................UGAAGCUuCCAGCAUGAUCU........................................................................... l=20 a=1
....................UGAAGCUuCCAGCAUGAUCUGA......................................................................... l=22 a=2
....................UGAAGCcGCCAGCAUGAUCUGA......................................................................... l=22 a=1
....................UGAAGaUGCCAGCAUGAUCUGA......................................................................... l=22 a=1
....................UGAAaCUGCCAGCAUGAUCUGA......................................................................... l=22 a=1
....................UGAuGCUGCCAGCAUGAUCUGA......................................................................... l=22 a=1
....................UGcAGCUGCCAGCAUGAUCUGA......................................................................... l=22 a=1
....................aGAAGCUGCCAGCAUGAUCUGA......................................................................... l=22 a=1
...................UUGAAGCUGCCAGCAUGAUCU........................................................................... l=21 a=1
...................aUGAAGCUGCCAGCAUGAUCUGAUGU...................................................................... l=26 a=1
..................GUUGAAGCUGCCAGCAUGAUCU........................................................................... l=22 a=2
..............AAUAGUUGAAGCUGCCAGCAUG............................................................................... l=22 a=2
