# Supplementary material for: Identification and profiling of narrow-leafed lupin (Lupinus angustifolius) microRNAs during seed development
Source: BMC Genomics. 2019 Feb 14;20:135. doi: 10.1186/s12864-019-5521-8 (PMC6376761; doi:10.1186/s12864-019-5521-8)
Supplement: Supplementary file 1 — ShortStack annotation of the predicted miRNA loci. (ZIP 41 kb) [file 12864_2019_5521_MOESM1_ESM.zip › miRNA_StarSequences/Cluster_48122_Y.txt]

Cluster_48122 Original Location: Scaffold_33:2890279-2890538 Displayed Location: Scaffold_33:2890351-2890476 Strand: -

UGAAUAUAAAUCUCAUGUUGUUGACAGAAGAGAGAGAGCACAAUCCAGGAAUAACCAAAGAGAAUUUGGUUUUGUUGAGAGUGUGCUCUCUCUUCUUCUGUCACCAUCACAAAGAUGCACAGGUAU
.........))))))).....(((((((((((((((((((((.(((((.((.(((((((.....))))))))).))).)).))))))))))).)))))))))).)))))))...((((....))))
....................UUGACAGAAGAGAGAGAGCAC..................................................................................... miRNA l=21 a=2125
....................................................................................GCUCUCUCUUCUUCUGUCACCA.................... miRNA-star l=22 a=13

....................................................................................GCUCUCUCUUCUUCUGUC........................ l=18 a=4
....................................................................................GCUCUCUCUUCUUCUGUCA....................... l=19 a=3
....................................................................................GCUCUCUCUUCUUCUGUCACC..................... l=21 a=89
....................................................................................GCUCUCUCUUCUUCUGUCACCu.................... l=22 a=8
..................................................................................GUGCUCUCUCUUCUUCUGUC........................ l=20 a=1
.....................................................................UUUUGUUGAGAGUGUGCUCUC.................................... l=21 a=2
......................GACAGAAGAGAGAGAGCAC..................................................................................... l=19 a=2
.....................UGACAGAAGAGAGAGAGCAC..................................................................................... l=20 a=49
.....................UGACAGAAGAGAGAGAGCACc.................................................................................... l=21 a=1
.....................UGACAGAAGAGAGAGAGCACu.................................................................................... l=21 a=1
.....................UGACAGAAGAGAGcGAGCAC..................................................................................... l=20 a=1
.....................UGACAGAAGAcAGAGAGCAC..................................................................................... l=20 a=1
.....................UuACAGAAGAGAGAGAGCAC..................................................................................... l=20 a=1
.....................cGACAGAAGAGAGAGAGC....................................................................................... l=18 a=1
....................UUGACAGAAGAGAGAGAG........................................................................................ l=18 a=1
....................UUGACAGAAGAGAGAGAGC....................................................................................... l=19 a=7
....................UUGACAGAAGAGAGAGAGCA...................................................................................... l=20 a=10
....................UUGACAGAAGAGAGAGAGCACc.................................................................................... l=22 a=4
....................UUGACAGAAGAGAGAGAGCACu.................................................................................... l=22 a=90
....................UUGACAGAAGAGAGAaAGCAC..................................................................................... l=21 a=1
....................UUGACAGAAGAGAGAcAGCAC..................................................................................... l=21 a=1
....................UUGACAGAAGAGAGAuAGCAC..................................................................................... l=21 a=1
....................UUGACAGAAGAGAGcGAGCAC..................................................................................... l=21 a=1
....................UUGACAGAAGAGAcAGAGCAC..................................................................................... l=21 a=1
....................UUGACAGAAGcGAGAGAGCAC..................................................................................... l=21 a=1
....................UUGACAGAAGuGAGAGAGCAC..................................................................................... l=21 a=1
....................UUGACAGAAaAGAGAGAGCAC..................................................................................... l=21 a=1
....................UUGACAGAgGAGAGAGAGCAC..................................................................................... l=21 a=1
....................UUGACAGAuGAGAGAGAGCAC..................................................................................... l=21 a=1
....................UUGAaAGAAGAGAGAGAGCAC..................................................................................... l=21 a=2
....................UUGgCAGAAGAGAGAGAGCAC..................................................................................... l=21 a=1
....................UUaACAGAAGAGAGAGAGCAC..................................................................................... l=21 a=1
<<<<<<<<<<<<<<<<<<<<<<<<<<<<<<<CUCUCUCGUGUUAGGUCCUUAU<<<<<<<<<<<<<<<<<<<<<<<<<<<<<<<<<<<<<<<<<<<<<<<<<<<<<<<<<<<<<<<<<<<<<<<<< l=22 a=1
