# Supplementary material for: Identification and profiling of narrow-leafed lupin (Lupinus angustifolius) microRNAs during seed development
Source: BMC Genomics. 2019 Feb 14;20:135. doi: 10.1186/s12864-019-5521-8 (PMC6376761; doi:10.1186/s12864-019-5521-8)
Supplement: Supplementary file 1 — ShortStack annotation of the predicted miRNA loci. (ZIP 41 kb) [file 12864_2019_5521_MOESM1_ESM.zip › miRNA_StarSequences/Cluster_4962_Y.txt]

Cluster_4962 Original Location: Scaffold_2_412:1857797-1857926 Displayed Location: Scaffold_2_412:1857798-1857946 Strand: +

CAGAGAUCUGGUUGUCUUAGAUUUUGUCUCAUACGCUGUCUCGCAAGAUGACACAUCGAUUAAACUUCAUUAUUAUUGUUGUUUUUGCUUGAUUAUCAUUGGCACGAGACAACGUAUGAGACAAGAUCUGGGACAAUAUUCUUUCCCCU
((((((.((((((((((((((((((((((((((((.(((((((...(((((...(((((..((((..((.......))..))))....)))))..)))))....))))))).))))))))))))))))))))))...............
............................................................................................................ACAACGUAUGAGACAAGAUCU.................... miRNA l=21 a=28
....................AUUUUGUCUCAUACGCUGUCU............................................................................................................ miRNA-star l=21 a=27

............................................................................................................ACAACGUAUGAGACAAGA....................... l=18 a=1
............................................................................................................ACAACGUAUGAGACAAGAUC..................... l=20 a=1
......................................................................................................CACGAGACAACGUAUGAGACA.......................... l=21 a=1
......................UUUGUCUCAUACGCUGUCU............................................................................................................ l=19 a=1
.....................UUUUGUCUCAUACGCUGUCU............................................................................................................ l=20 a=6
.....................UUUUGUCUCAUACGCUGUCUC........................................................................................................... l=21 a=1
<<<<<<<<<<<<<<<<<<<<<<<<<<<<<<<<<<<<<<<<<<<<<<<<<<<<<<<<<<<<<<<<<<<<<<<<<<<<<<<<<<<<<<<<<<<<<<<<<<<<<<<UGCUCUGUUGCAUACUCUGUUCUA<<<<<<<<<<<<<<<<<<<<<< l=24 a=1
<<<<<<<<<<<<<<<<<<<<<<<<<<<<<<<<<<<<<<<<<<<<UUCUACUGUGUAGCUAAUUUGAAG<<<<<<<<<<<<<<<<<<<<<<<<<<<<<<<<<<<<<<<<<<<<<<<<<<<<<<<<<<<<<<<<<<<<<<<<<<<<<<<<< l=24 a=1
