# Supplementary material for: Identification and profiling of narrow-leafed lupin (Lupinus angustifolius) microRNAs during seed development
Source: BMC Genomics. 2019 Feb 14;20:135. doi: 10.1186/s12864-019-5521-8 (PMC6376761; doi:10.1186/s12864-019-5521-8)
Supplement: Supplementary file 1 — ShortStack annotation of the predicted miRNA loci. (ZIP 41 kb) [file 12864_2019_5521_MOESM1_ESM.zip › miRNA_StarSequences/Cluster_53323_Y.txt]

Cluster_53323 Original Location: Scaffold_40_1:135439-135578 Displayed Location: Scaffold_40_1:135446-135570 Strand: +

AAUUGGUGGGUAGUUCUUGUUGGAGAAGCAGGGCACGUGCAACAUCUUCAUCAAACUCCGAGCUCGAGUUUUCGUCAGAAAUUGCACGUGUUUUCCUUCUCCAACAUGAUCUUCUUACCAUGGAU
...(((((((.((.((.(((((((((((.(((((((((((((..(((.....((((((.......)))))).....)))..))))))))))))).))))))))))).)).)).)))))))(((((
....................UGGAGAAGCAGGGCACGUGCA.................................................................................... miRNA l=21 a=116
....................................................................................CACGUGUUUUCCUUCUCCAAC.................... miRNA-star l=21 a=1

....................................................................................CACGUGUUUUCCUUCUCCAACu................... l=22 a=1
................................................................CGAGUUUUCGUCAGAAAUUGCACG..................................... l=24 a=1
...........................................AUCUUCAUCAAACUCCGAGCUCGA.......................................................... l=24 a=1
....................UGGAGAAGCAGGuCACGUGCA.................................................................................... l=21 a=1
....................UGGAGAAGCcGGGCACGUGCA.................................................................................... l=21 a=1
....................UGGAGAAGaAGGGCACGUGCA.................................................................................... l=21 a=1
<<<<<<<<<<<<<<<<<<<<<<<<<<<<<<<<<<<<<<<<<<<<<<<<<<<<<<<<<<<<<CGAGCUCAAAAGCAGUCUUUAACG<<<<<<<<<<<<<<<<<<<<<<<<<<<<<<<<<<<<<<<< l=24 a=1
<<<<<<<<<<<<<<<<<<<<<<<<<<<<<<<<<<<<<<<<<<<<<<<<<<<<<<<<<<<<UCGAGCUCAAAAGCAGUCUUUAAC<<<<<<<<<<<<<<<<<<<<<<<<<<<<<<<<<<<<<<<<< l=24 a=1
<<<<<<<<<<<<<<<<<<<<<<<<<<<<<<<<<<<<<<<<<<<<<<<<<<<<<<UGAGGCUCGAGCUCAAAAGCAGUC<<<<<<<<<<<<<<<<<<<<<<<<<<<<<<<<<<<<<<<<<<<<<<< l=24 a=1
<<<<<<<<<<<<<<<<<<<<<<<<<<<<<<<<<<<<<<<<<<<UAGAAGUAGUUUGAGGCUCGAGCU<<<<<<<<<<<<<<<<<<<<<<<<<<<<<<<<<<<<<<<<<<<<<<<<<<<<<<<<<< l=24 a=1
<<<<<<<<<<<<<<<<<<<<<<<<<UUCGUCCCGUGCACGUUGUA<<<<<<<<<<<<<<<<<<<<<<<<<<<<<<<<<<<<<<<<<<<<<<<<<<<<<<<<<<<<<<<<<<<<<<<<<<<<<<<< l=20 a=1
