# Supplementary material for: Identification and profiling of narrow-leafed lupin (Lupinus angustifolius) microRNAs during seed development
Source: BMC Genomics. 2019 Feb 14;20:135. doi: 10.1186/s12864-019-5521-8 (PMC6376761; doi:10.1186/s12864-019-5521-8)
Supplement: Supplementary file 1 — ShortStack annotation of the predicted miRNA loci. (ZIP 41 kb) [file 12864_2019_5521_MOESM1_ESM.zip › miRNA_StarSequences/Cluster_54288_Y.txt]

Cluster_54288 Original Location: Scaffold_40_1:2272903-2273002 Displayed Location: Scaffold_40_1:2272896-2273021 Strand: -

UCAUGUGAAGGUGCAUUGCAGGGCAAUUACUCCUUUGGCAAUUGUUCACUUAACUAUUCAAGCGAGGAGGCAUAAGUGAACUCAUUGCCAAAGGAGAUUUGUCCUGCAAUUCAUAUCCUUUGCAAA
(..((((((((((.((((((((((((.(.(((((((((((((.(((((((((....(((......)))....)))))))))..)))))))))))))).)))))))))))).))...))))))))..
.....................................................................................UGCCAAAGGAGAUUUGUCCUG.................... miRNA l=21 a=88
....................GGGCAAUUACUCCUUUGGCAAU.................................................................................... miRNA-star l=22 a=2

......................................................................................GCCAAAGGAGAUUUGUCCUG.................... l=20 a=1
.....................................................................................UGCCAAAGGAGAUUUGUCCUa.................... l=21 a=1
.....................................................................................UGCCAAAGGAGAUUUGUCCUc.................... l=21 a=1
.....................................................................................UGCCAAAGGcGAUUUGUCCUG.................... l=21 a=1
....................................................................................UUGCCAAAGGAGAUUUGUCCUG.................... l=22 a=3
..........................................................................AGUGAACUCAUUGCCAAAGGAGAU............................ l=24 a=1
........................................................................UAAGUGAACUCAUUGCCAAAGG................................ l=22 a=1
...........................................GUUCACUUAACUAUUCAAGCGAGG........................................................... l=24 a=1
....................GGGCAAUUACUCCUUUGGCA...................................................................................... l=20 a=1
...................AGGGCAAUUACUCCUUUGGCA...................................................................................... l=21 a=1
<<<<<<<<<<<<<<<<<<<<<<<<<<<<<<<<<<<<<<<<<<<<<<<<<<<<<<<<<<<<<<<<<<<<<<<<<<<<<<<<<<<<<<<<<<<<<<<CUAAACAGGACGUUAAGUAUAGGA<<<<<<< l=24 a=3
<<<<<<<<<<<<<<<<<<<<<<<<<<<<<<<<<<<<<<<<<<<<<<<<<<<<<<<<<<<<<<<<<<<<<<<<<<<<<<<<<<<<<<CGGUUUCCUCUAAACAGGACGUUA<<<<<<<<<<<<<<<< l=24 a=1
<<<<<<<<<<<<<<<<<<<<<<<<<<<<<<<<<<<<CCGUUAACAAGUGAAUUGAUAAGU<<<<<<<<<<<<<<<<<<<<<<<<<<<<<<<<<<<<<<<<<<<<<<<<<<<<<<<<<<<<<<<<<< l=24 a=1
