# Supplementary material for: Identification and profiling of narrow-leafed lupin (Lupinus angustifolius) microRNAs during seed development
Source: BMC Genomics. 2019 Feb 14;20:135. doi: 10.1186/s12864-019-5521-8 (PMC6376761; doi:10.1186/s12864-019-5521-8)
Supplement: Supplementary file 1 — ShortStack annotation of the predicted miRNA loci. (ZIP 41 kb) [file 12864_2019_5521_MOESM1_ESM.zip › miRNA_StarSequences/Cluster_54918_Y.txt]

Cluster_54918 Original Location: Scaffold_42_76:293925-294101 Displayed Location: Scaffold_42_76:293911-294115 Strand: +

UUAAAAGGGUUAUGAAGUAGAGCUCCUUGAAGUCCAAUGGAGGUUCUUGCUAGGUUGAUUAAGCUGCUAAACUAUGGAUCCCAUAGUUCUACCCAUACUAUACUUUUGUGGUAGUUCUACGGCUUCCAUAUCUUGGGAGCUUUAUUACCUAUUGUUGGAUCCUUAUUUGGAUUGAAGGGAGCUCUACCCUUUUCUCCUUUUAUGC
.((((((((.......((((((((((((..(((((((..((((.(((.(((((((.(((.(((((.((((..((((((..((.(((..(((((((...........)).)))))..))).))..))))))..)))).))))).))))))))..)).))).))))..)))))))..)))))))))))).......))))))))...
.....................................................................................................................................................................UUUGGAUUGAAGGGAGCUCU.................... miRNA l=20 a=19658
....................AGCUCCUUGAAGUCCAAUGG..................................................................................................................................................................... miRNA-star l=20 a=29

......................................................................................................................................................................UUGGAUUGAAGGGAGCUC..................... l=18 a=2
......................................................................................................................................................................UUGGAUUGAAGGGAGCUCU.................... l=19 a=57
......................................................................................................................................................................UUGGAUUGAAGGGAGCUCUA................... l=20 a=137
......................................................................................................................................................................UUGGAUUGAAGGGAGCUCUAC.................. l=21 a=12
......................................................................................................................................................................UUGGAUUGAAGGGAGCUCUACCC................ l=23 a=1
......................................................................................................................................................................UUGGAUUGAAGGGAGCUCUAu.................. l=21 a=1
......................................................................................................................................................................UUGGAUUGAAGGGAGCUCUg................... l=20 a=1
......................................................................................................................................................................UUGGAUUGAAGGGAGCUCa.................... l=19 a=1
......................................................................................................................................................................UUGGAcUGAAGGGAGCUCU.................... l=19 a=1
......................................................................................................................................................................UUcGAUUGAAGGGAGCUCUA................... l=20 a=1
......................................................................................................................................................................UUuGAUUGAAGGGAGCUCU.................... l=19 a=2
.....................................................................................................................................................................UUUGGAUUGAAGGGAGCU...................... l=18 a=124
.....................................................................................................................................................................UUUGGAUUGAAGGGAGCUC..................... l=19 a=119
.....................................................................................................................................................................UUUGGAUUGAAGGGAGCUCUA................... l=21 a=18561
.....................................................................................................................................................................UUUGGAUUGAAGGGAGCUCUAC.................. l=22 a=354
.....................................................................................................................................................................UUUGGAUUGAAGGGAGCUCUACC................. l=23 a=5
.....................................................................................................................................................................UUUGGAUUGAAGGGAGCUCUACCu................ l=24 a=1
.....................................................................................................................................................................UUUGGAUUGAAGGGAGCUCUACu................. l=23 a=7
.....................................................................................................................................................................UUUGGAUUGAAGGGAGCUCUACuC................ l=24 a=1
.....................................................................................................................................................................UUUGGAUUGAAGGGAGCUCUAg.................. l=22 a=1
.....................................................................................................................................................................UUUGGAUUGAAGGGAGCUCUAu.................. l=22 a=52
.....................................................................................................................................................................UUUGGAUUGAAGGGAGCUCUAuC................. l=23 a=1
.....................................................................................................................................................................UUUGGAUUGAAGGGAGCUCUAuCCUU.............. l=26 a=1
.....................................................................................................................................................................UUUGGAUUGAAGGGAGCUCUc................... l=21 a=21
.....................................................................................................................................................................UUUGGAUUGAAGGGAGCUCUg................... l=21 a=6
.....................................................................................................................................................................UUUGGAUUGAAGGGAGCUCUu................... l=21 a=437
.....................................................................................................................................................................UUUGGAUUGAAGGGAGCUCUuC.................. l=22 a=1
.....................................................................................................................................................................UUUGGAUUGAAGGGAGCUCa.................... l=20 a=15
.....................................................................................................................................................................UUUGGAUUGAAGGGAGCUCc.................... l=20 a=5
.....................................................................................................................................................................UUUGGAUUGAAGGGAGCUCcA................... l=21 a=23
.....................................................................................................................................................................UUUGGAUUGAAGGGAGCUCcAC.................. l=22 a=1
.....................................................................................................................................................................UUUGGAUUGAAGGGAGCUCg.................... l=20 a=21
.....................................................................................................................................................................UUUGGAUUGAAGGGAGCUCgA................... l=21 a=1
.....................................................................................................................................................................UUUGGAUUGAAGGGAGCUa..................... l=19 a=2
.....................................................................................................................................................................UUUGGAUUGAAGGGAGCUaU.................... l=20 a=3
.....................................................................................................................................................................UUUGGAUUGAAGGGAGCUaUA................... l=21 a=8
.....................................................................................................................................................................UUUGGAUUGAAGGGAGCUgU.................... l=20 a=3
.....................................................................................................................................................................UUUGGAUUGAAGGGAGCUgUA................... l=21 a=5
.....................................................................................................................................................................UUUGGAUUGAAGGGAGCUu..................... l=19 a=14
.....................................................................................................................................................................UUUGGAUUGAAGGGAGCUuU.................... l=20 a=3
.....................................................................................................................................................................UUUGGAUUGAAGGGAGCUuUA................... l=21 a=5
.....................................................................................................................................................................UUUGGAUUGAAGGGAGCaCU.................... l=20 a=1
.....................................................................................................................................................................UUUGGAUUGAAGGGAGCaCUA................... l=21 a=1
.....................................................................................................................................................................UUUGGAUUGAAGGGAGCc...................... l=18 a=1
.....................................................................................................................................................................UUUGGAUUGAAGGGAGCcCU.................... l=20 a=6
.....................................................................................................................................................................UUUGGAUUGAAGGGAGCcCUA................... l=21 a=3
.....................................................................................................................................................................UUUGGAUUGAAGGGAGCg...................... l=18 a=1
.....................................................................................................................................................................UUUGGAUUGAAGGGAGaUCU.................... l=20 a=4
.....................................................................................................................................................................UUUGGAUUGAAGGGAGaUCUA................... l=21 a=3
.....................................................................................................................................................................UUUGGAUUGAAGGGAGgUCUA................... l=21 a=1
.....................................................................................................................................................................UUUGGAUUGAAGGGAGuUCUA................... l=21 a=2
.....................................................................................................................................................................UUUGGAUUGAAGGGAaCU...................... l=18 a=1
.....................................................................................................................................................................UUUGGAUUGAAGGGAaCUCU.................... l=20 a=2
.....................................................................................................................................................................UUUGGAUUGAAGGGAaCUCUA................... l=21 a=2
.....................................................................................................................................................................UUUGGAUUGAAGGGAcCUCU.................... l=20 a=2
.....................................................................................................................................................................UUUGGAUUGAAGGGAcCUCUA................... l=21 a=2
.....................................................................................................................................................................UUUGGAUUGAAGGGAuCUCU.................... l=20 a=5
.....................................................................................................................................................................UUUGGAUUGAAGGGAuCUCUA................... l=21 a=4
.....................................................................................................................................................................UUUGGAUUGAAGGGcGCUCU.................... l=20 a=3
.....................................................................................................................................................................UUUGGAUUGAAGGGcGCUCUA................... l=21 a=5
.....................................................................................................................................................................UUUGGAUUGAAGGGgGCUCU.................... l=20 a=2
.....................................................................................................................................................................UUUGGAUUGAAGGGgGCUCUA................... l=21 a=5
.....................................................................................................................................................................UUUGGAUUGAAGGGuGCUCUA................... l=21 a=1
.....................................................................................................................................................................UUUGGAUUGAAGGaAGCUCUA................... l=21 a=2
.....................................................................................................................................................................UUUGGAUUGAAGGcAGCUCU.................... l=20 a=1
.....................................................................................................................................................................UUUGGAUUGAAGGcAGCUCUA................... l=21 a=3
.....................................................................................................................................................................UUUGGAUUGAAGGuAGCUCU.................... l=20 a=14
.....................................................................................................................................................................UUUGGAUUGAAGGuAGCUCUA................... l=21 a=17
.....................................................................................................................................................................UUUGGAUUGAAGGuAGCUCUACCCU............... l=25 a=1
.....................................................................................................................................................................UUUGGAUUGAAGaGAGCUCU.................... l=20 a=1
.....................................................................................................................................................................UUUGGAUUGAAGaGAGCUCUA................... l=21 a=5
.....................................................................................................................................................................UUUGGAUUGAAGaGAGCUCUAC.................. l=22 a=1
.....................................................................................................................................................................UUUGGAUUGAAGuGAGCU...................... l=18 a=1
.....................................................................................................................................................................UUUGGAUUGAAGuGAGCUCU.................... l=20 a=3
.....................................................................................................................................................................UUUGGAUUGAAGuGAGCUCUA................... l=21 a=7
.....................................................................................................................................................................UUUGGAUUGAAaGGAGCUCU.................... l=20 a=3
.....................................................................................................................................................................UUUGGAUUGAAaGGAGCUCUA................... l=21 a=1
.....................................................................................................................................................................UUUGGAUUGAAcGGAGCUCU.................... l=20 a=3
.....................................................................................................................................................................UUUGGAUUGAAcGGAGCUCUA................... l=21 a=2
.....................................................................................................................................................................UUUGGAUUGAAnGGAGCUCU.................... l=20 a=1
.....................................................................................................................................................................UUUGGAUUGAAuGGAGCUCU.................... l=20 a=8
.....................................................................................................................................................................UUUGGAUUGAAuGGAGCUCUA................... l=21 a=8
.....................................................................................................................................................................UUUGGAUUGAcGGGAGCUCU.................... l=20 a=4
.....................................................................................................................................................................UUUGGAUUGAcGGGAGCUCUA................... l=21 a=4
.....................................................................................................................................................................UUUGGAUUGAcGGGAGCUCUAC.................. l=22 a=1
.....................................................................................................................................................................UUUGGAUUGAgGGGAGCUCUA................... l=21 a=2
.....................................................................................................................................................................UUUGGAUUGcAGGGAGCUCU.................... l=20 a=10
.....................................................................................................................................................................UUUGGAUUGcAGGGAGCUCUA................... l=21 a=18
.....................................................................................................................................................................UUUGGAUUGgAGGGAGCUCU.................... l=20 a=2
.....................................................................................................................................................................UUUGGAUUGgAGGGAGCUCUA................... l=21 a=1
.....................................................................................................................................................................UUUGGAUUGnAGGGAGCUCU.................... l=20 a=1
.....................................................................................................................................................................UUUGGAUUGnAGGGAGCUCUA................... l=21 a=1
.....................................................................................................................................................................UUUGGAUUGuAGGGAGCUCUA................... l=21 a=2
.....................................................................................................................................................................UUUGGAUUaAAGGGAGCUCU.................... l=20 a=2
.....................................................................................................................................................................UUUGGAUUcAAGGGAGCUCU.................... l=20 a=1
.....................................................................................................................................................................UUUGGAUUcAAGGGAGCUCUA................... l=21 a=1
.....................................................................................................................................................................UUUGGAUUnAAGGGAGCUCU.................... l=20 a=3
.....................................................................................................................................................................UUUGGAUUnAAGGGAGCUCUA................... l=21 a=4
.....................................................................................................................................................................UUUGGAUUuAAGGGAGCUCU.................... l=20 a=5
.....................................................................................................................................................................UUUGGAUUuAAGGGAGCUCUA................... l=21 a=6
.....................................................................................................................................................................UUUGGAUaGAAGGGAGCUCU.................... l=20 a=1
.....................................................................................................................................................................UUUGGAUcGAAGGGAGCUCU.................... l=20 a=3
.....................................................................................................................................................................UUUGGAUcGAAGGGAGCUCUA................... l=21 a=2
.....................................................................................................................................................................UUUGGAUgGAAGGGAGCUCU.................... l=20 a=1
.....................................................................................................................................................................UUUGGAUnGAAGGGAGCUCU.................... l=20 a=1
.....................................................................................................................................................................UUUGGAUnGAAGGGAGCUCUA................... l=21 a=2
.....................................................................................................................................................................UUUGGAaUGAAGGGAGCUCU.................... l=20 a=3
.....................................................................................................................................................................UUUGGAaUGAAGGGAGCUCUA................... l=21 a=1
.....................................................................................................................................................................UUUGGAcUGAAGGGAGCUCU.................... l=20 a=1
.....................................................................................................................................................................UUUGGAcUGAAGGGAGCUCUA................... l=21 a=5
.....................................................................................................................................................................UUUGGAgUGAAGGGAGCUCU.................... l=20 a=1
.....................................................................................................................................................................UUUGGAgUGAAGGGAGCUCUA................... l=21 a=1
.....................................................................................................................................................................UUUGGAnUGAAGGGAGCUCU.................... l=20 a=2
.....................................................................................................................................................................UUUGGcUUGAAGGGAGCUCU.................... l=20 a=2
.....................................................................................................................................................................UUUGGcUUGAAGGGAGCUCUA................... l=21 a=6
.....................................................................................................................................................................UUUGGgUUGAAGGGAGCUCU.................... l=20 a=2
.....................................................................................................................................................................UUUGGgUUGAAGGGAGCUCUA................... l=21 a=2
.....................................................................................................................................................................UUUGGuUUGAAGGGAGCU...................... l=18 a=1
.....................................................................................................................................................................UUUGGuUUGAAGGGAGCUCU.................... l=20 a=2
.....................................................................................................................................................................UUUGGuUUGAAGGGAGCUCUA................... l=21 a=4
.....................................................................................................................................................................UUUGaAUUGAAGGGAGCUCU.................... l=20 a=1
.....................................................................................................................................................................UUUGcAUUGAAGGGAGCUCU.................... l=20 a=1
.....................................................................................................................................................................UUUGcAUUGAAGGGAGCUCUA................... l=21 a=2
.....................................................................................................................................................................UUUGuAUUGAAGGGAGCUCU.................... l=20 a=2
.....................................................................................................................................................................UUUGuAUUGAAGGGAGCUCUA................... l=21 a=1
.....................................................................................................................................................................UUUaGAUUGAAGGGAGCUCU.................... l=20 a=4
.....................................................................................................................................................................UUUaGAUUGAAGGGAGCUCUA................... l=21 a=3
.....................................................................................................................................................................UUUcGAUUGAAGGGAGCUCU.................... l=20 a=2
.....................................................................................................................................................................UUUcGAUUGAAGGGAGCUCUA................... l=21 a=2
.....................................................................................................................................................................UUUnGAUUGAAGGGAGCUCU.................... l=20 a=1
.....................................................................................................................................................................UUUuGAUUGAAGGGAGCUCU.................... l=20 a=5
.....................................................................................................................................................................UUUuGAUUGAAGGGAGCUCUA................... l=21 a=3
.....................................................................................................................................................................UUaGGAUUGAAGGGAGCUCU.................... l=20 a=1
.....................................................................................................................................................................UUcGGAUUGAAGGGAGCUCU.................... l=20 a=2
.....................................................................................................................................................................UUcGGAUUGAAGGGAGCUCUA................... l=21 a=4
.....................................................................................................................................................................UaUGGAUUGAAGGGAGCUCU.................... l=20 a=1
.....................................................................................................................................................................UaUGGAUUGAAGGGAGCUCUA................... l=21 a=2
.....................................................................................................................................................................UcUGGAUUGAAGGGAGCUCU.................... l=20 a=1
.....................................................................................................................................................................UcUGGAUUGAAGGGAGCUCUA................... l=21 a=4
.....................................................................................................................................................................UcUGGAUUGAAGGGAGCUCUAC.................. l=22 a=1
.....................................................................................................................................................................UgUGGAUUGAAGGGAGCUCUAC.................. l=22 a=1
.....................................................................................................................................................................aUUGGAUUGAAGGGAGCUCUA................... l=21 a=1
.....................................................................................................................................................................cUUGGAUUGAAGGGAGCUCU.................... l=20 a=5
.....................................................................................................................................................................cUUGGAUUGAAGGGAGCUCUA................... l=21 a=8
.....................................................................................................................................................................gUUGGAUUGAAGGGAGCUCU.................... l=20 a=1
....................................................................................................................................................................AUUUGGAUUGAAGGGAGCUCU.................... l=21 a=1
..................................................................................................................................................................UUAUUUGGAUUGAAGGGAGCU...................... l=21 a=1
..................................................................................................................................................................UUAUUUGGAUUGAAGGGAGCUCUA................... l=24 a=1
...............................................................................................................................................................UCCUUAUUUGGAUUGAAGGGAGCU...................... l=24 a=1
...............................................................................................................................................AUUACCUAUUGUUGGAUCCUUA........................................ l=22 a=2
..........................................................................................................................CUUCCAUAUCUUGGGuGCUU............................................................... l=20 a=1
................................................................................................ACUAUACUUUUGUGGUAGU.......................................................................................... l=19 a=1
................................................................................................ACUAUACUUUUGUGGUAGUUCUACGG................................................................................... l=26 a=1
.............................................................................................CAUACUAUACUUUUGcGGUAGU.......................................................................................... l=22 a=1
........................................................................UAUGGAUCCCAUAGUUCUACC................................................................................................................ l=21 a=1
.............................................................AGCUGCUAAACUAUGGAU.............................................................................................................................. l=18 a=2
.............................................................AGCUGCUAAACUAUGGAUC............................................................................................................................. l=19 a=15
.............................................................AGCUGCUAAACUAUGGAUCC............................................................................................................................ l=20 a=49
.............................................................AGCUGCUAAACUAUGGAUCCC........................................................................................................................... l=21 a=746
.............................................................AGCUGCUAAACUAUGGAUCCCu.......................................................................................................................... l=22 a=9
.............................................................AGCUGCUAAACUAUGGAUCCa........................................................................................................................... l=21 a=1
.............................................................AGCUGCUAAACUAUGGAUCa............................................................................................................................ l=20 a=1
.............................................................AGCUGCUAAACUAUGGcUCC............................................................................................................................ l=20 a=1
.............................................................AGaUGCUAAACUAUGGAUCCC........................................................................................................................... l=21 a=1
............................................................AAGCUGCUAAACUAUGGAUCCC........................................................................................................................... l=22 a=3
............................................................cAGCUGCUAAACUAUGGAUCCC........................................................................................................................... l=22 a=3
...........................................................UAAGCUGCUAAACUAUGGAUCCC........................................................................................................................... l=23 a=2
..........................................................UUAAGCUGCUAAACUAUGGAUCCC........................................................................................................................... l=24 a=1
........................................AGGUUCUUGCUAGGUUGAU.................................................................................................................................................. l=19 a=2
........................................AGGUUCUUGCUAGGUUGAUU................................................................................................................................................. l=20 a=3
........................................AGGUUCUUGCUAGGUUGAUUA................................................................................................................................................ l=21 a=4
........................................AGGUUCUUGCUAGGUUGAUUAA............................................................................................................................................... l=22 a=1
.....................GCUCCUUGAAGUCCAAUG...................................................................................................................................................................... l=18 a=1
....................AGCUCCUUGAAGUCCAAU....................................................................................................................................................................... l=18 a=1
....................AGCUCCUUGAAGUCCAAUG...................................................................................................................................................................... l=19 a=9
....................AGCUCCUUGAAGUCCAAUGGg.................................................................................................................................................................... l=21 a=1
....................AGCUCCUUGAAGUCCAAUGGu.................................................................................................................................................................... l=21 a=3
...................GAGCUCCUUGAAGUCCAA........................................................................................................................................................................ l=18 a=1
...................GAGCUCCUUGAAGUCCAAUG...................................................................................................................................................................... l=20 a=21
...................GAGCUCCUUGAAGUCCAAUGG..................................................................................................................................................................... l=21 a=126
...................GAGCUCCUUGAAGUCCAAUGGA.................................................................................................................................................................... l=22 a=1
...................GAGCUCCUUGAAGUCCAAUGGu.................................................................................................................................................................... l=22 a=2
...................GAGCUCCUnGAAGUCCAAUGG..................................................................................................................................................................... l=21 a=1
..................AGAGCUCCUUGAAGUCCAAUG...................................................................................................................................................................... l=21 a=1
..................AGAGCUCCUUGAAGUCCAAUGG..................................................................................................................................................................... l=22 a=7
..............AAGUAGAGCUCCUUGAAGUCCAAUGG..................................................................................................................................................................... l=26 a=1
