# Supplementary material for: Identification and profiling of narrow-leafed lupin (Lupinus angustifolius) microRNAs during seed development
Source: BMC Genomics. 2019 Feb 14;20:135. doi: 10.1186/s12864-019-5521-8 (PMC6376761; doi:10.1186/s12864-019-5521-8)
Supplement: Supplementary file 1 — ShortStack annotation of the predicted miRNA loci. (ZIP 41 kb) [file 12864_2019_5521_MOESM1_ESM.zip › miRNA_StarSequences/Cluster_56522_Y.txt]

Cluster_56522 Original Location: Scaffold_43:1566397-1566711 Displayed Location: Scaffold_43:1566414-1566532 Strand: -

UUGGGUGAGAAGCUCCAUGUUGGAGAAGCAGGGCACGUGCAAACUCUAUUGAGCUCUAAAAUGCUAUUAAAUCAUUUGCACGUGUUUUCCUUCUCCAACACGAGUUUUUCACUCUUAUC
..(((((((((((((..(((((((((((.((((((((((((((........(((........))).........)))))))))))))).))))))))))).)))))))))))))..(((
....................UGGAGAAGCAGGGCACGUGCA.............................................................................. miRNA l=21 a=81
..............................................................................CACGUGUUUUCCUUCUCCAAC.................... miRNA-star l=21 a=1

.......................AGAAGCAGGGCACGUGCAAACUCU........................................................................ l=24 a=1
....................UGGAGAAGCAGGGCACGUGC............................................................................... l=20 a=2
<<<<<<<<<<<<<<<<<<<<<<<<<<<<<<<<<<<<<<<<<<<<<<<<<<<<<<<<<<<<<<<<<<<<<<<<<<<<<<<<<<<<<<<<<<<AGAGGUUGUGCUCAAAAAGUGAGA<<<< l=24 a=1
<<<<<<<<<<<<<<<<<<<<<<<<<<<<<<<<<<<<<<<<<<<<<<<<<<<<<<<<<<<<<<<<<<<<<<<<<<<<<<<<<<ACAAAAGGAAGAGGUUGUGC<<<<<<<<<<<<<<<<< l=20 a=1
<<<<<<<<<<<<<<<<<<<<<<<<<<<<<<<<<<<<<<<<<UUGAGAUAACUCGAGAUUUUACGA<<<<<<<<<<<<<<<<<<<<<<<<<<<<<<<<<<<<<<<<<<<<<<<<<<<<<< l=24 a=1
