# Supplementary material for: Identification and profiling of narrow-leafed lupin (Lupinus angustifolius) microRNAs during seed development
Source: BMC Genomics. 2019 Feb 14;20:135. doi: 10.1186/s12864-019-5521-8 (PMC6376761; doi:10.1186/s12864-019-5521-8)
Supplement: Supplementary file 1 — ShortStack annotation of the predicted miRNA loci. (ZIP 41 kb) [file 12864_2019_5521_MOESM1_ESM.zip › miRNA_StarSequences/Cluster_64105_Y.txt]

Cluster_64105 Original Location: Scaffold_53:393759-393871 Displayed Location: Scaffold_53:393746-393884 Strand: +

CUCACCGCGCGGCCUCUAAUUCGCUUGGUGCAGGUCGGGAACCGCUGCUACUUUGGCGUUUAAUGAAUGAGGCGGUGGUUGACGGUGGCGAAUUGGUUCCCGCCUUGCAUCAACUGAAUCGGAGGCUGCGGUGGUUUUC
)))((((((((((((((.(((((.((((((((((.(((((((((.((((((((((.(((((........))))).))).....)))))))...))))))))).)))))))))).))))).))))))))).)))))....
....................UCGCUUGGUGCAGGUCGGGAA.................................................................................................. miRNA l=21 a=2725
..................................................................................................CCCGCCUUGCAUCAACUGAAU.................... miRNA-star l=21 a=301

........................................................................................................UUGCAUCAACUGAAUCGGAGGC............. l=22 a=1
......................................................................................................CCUUGCAUCAACUGAAUCGGA................ l=21 a=1
......................................................................................................CCUUGCAUCAACUGAAUCGGAu............... l=22 a=1
....................................................................................................CGCCUUGCAUCAACUGAAU.................... l=19 a=1
....................................................................................................CGCCUUGCAUCAACUGAAUCGG................. l=22 a=1
...................................................................................................CCGCCUUGCAUCAACUGAAU.................... l=20 a=3
..................................................................................................CCCGCCUUGCAUCAACUG....................... l=18 a=10
..................................................................................................CCCGCCUUGCAUCAACUGA...................... l=19 a=1
..................................................................................................CCCGCCUUGCAUCAACUGAA..................... l=20 a=7
..................................................................................................CCCGCCUUGCAUCAACUGAAUu................... l=22 a=8
..................................................................................................CCCGCCUUGCAUCAACUGAcU.................... l=21 a=1
..................................................................................................CCCGCCUUGCAUCAACUGu...................... l=19 a=1
..................................................................................................CCCGCCUUGCAUCAACUcAAU.................... l=21 a=1
..................................................................................................CCCGCCUUnCAUCAACUG....................... l=18 a=1
..................................................................................................CCCGCaUUGCAUCAACUGAAU.................... l=21 a=1
.................................................................................................UCCCGCCUUGCAUCAACUG....................... l=19 a=1
.................................................................................................UCCCGCCUUGCAUCAACUGAA..................... l=21 a=1
.................................................................................................UCCCGCCUUGCAUCAACUGAAU.................... l=22 a=2
.................................................................................................UCCCGCCUUGCAUCAACUGAAa.................... l=22 a=1
.................................................................................................UCCCGCCUUGCAUCAACUGAu..................... l=21 a=1
.................................................................................................UCCCGCCUUGCAUCAACUGAuU.................... l=22 a=1
...............................................................................................GUUCCCGCCUUGCAUCAACUGAAU.................... l=24 a=2
.........................UGGUGCAGGUCGGGAACCGCU............................................................................................. l=21 a=1
.......................CUUGGUGCAGGUCGGGAA.................................................................................................. l=18 a=2
.......................CUUGGUGCAGGUCGGGAACC................................................................................................ l=20 a=1
......................GCUUGGUGCAGGUCGGGAA.................................................................................................. l=19 a=2
......................GCUUGGUGCAGGUCGGGAAC................................................................................................. l=20 a=1
......................GCUUGGUGCAGGUCGGGAAu................................................................................................. l=20 a=1
.....................CGCUUGGUGCAGGUCGGGA................................................................................................... l=19 a=3
.....................CGCUUGGUGCAGGUCGGGAA.................................................................................................. l=20 a=23
.....................CGCUUGGUGCAGGUCGGGAAC................................................................................................. l=21 a=3
.....................CGCUUGGUGCAGGUCGGGAACC................................................................................................ l=22 a=1
.....................CGCUUGGUGCAGGUCGGGAu.................................................................................................. l=20 a=2
.....................CGCUUGGcGCAGGUCGGGAAC................................................................................................. l=21 a=1
....................UCGCUUGGUGCAGGUCGG..................................................................................................... l=18 a=4
....................UCGCUUGGUGCAGGUCGGG.................................................................................................... l=19 a=12
....................UCGCUUGGUGCAGGUCGGGA................................................................................................... l=20 a=194
....................UCGCUUGGUGCAGGUCGGGAAC................................................................................................. l=22 a=94
....................UCGCUUGGUGCAGGUCGGGAACC................................................................................................ l=23 a=9
....................UCGCUUGGUGCAGGUCGGGAACCG............................................................................................... l=24 a=4
....................UCGCUUGGUGCAGGUCGGGAAa................................................................................................. l=22 a=69
....................UCGCUUGGUGCAGGUCGGGAAg................................................................................................. l=22 a=1
....................UCGCUUGGUGCAGGUCGGGAAu................................................................................................. l=22 a=28
....................UCGCUUGGUGCAGGUCGGGAc.................................................................................................. l=21 a=3
....................UCGCUUGGUGCAGGUCGGGAg.................................................................................................. l=21 a=2
....................UCGCUUGGUGCAGGUCGGGAu.................................................................................................. l=21 a=26
....................UCGCUUGGUGCAGGUCGGGcA.................................................................................................. l=21 a=1
....................UCGCUUGGUGCAGGUCGGGg................................................................................................... l=20 a=4
....................UCGCUUGGUGCAGGUCGuGAA.................................................................................................. l=21 a=1
....................UCGCUUGGUGCAGGUCcGGAAC................................................................................................. l=22 a=1
....................UCGCUUGGUGCAGGUaGGGAA.................................................................................................. l=21 a=1
....................UCGCUUGGUGCAGGcCGGGAA.................................................................................................. l=21 a=1
....................UCGCUUGGUGCAGGgCGGGAA.................................................................................................. l=21 a=3
....................UCGCUUGGUGCAGaUCGGG.................................................................................................... l=19 a=1
....................UCGCUUGGUGCAGaUCGGGA................................................................................................... l=20 a=2
....................UCGCUUGGUGCAGuUCGGGAA.................................................................................................. l=21 a=5
....................UCGCUUGGUGCcGGUCGGGAA.................................................................................................. l=21 a=1
....................UCGCUUGGUcCAGGUCGGGA................................................................................................... l=20 a=1
....................UCGCUUGGaGCAGGUCGGGAA.................................................................................................. l=21 a=1
....................UCGCUUGGcGCAGGUCGGGAA.................................................................................................. l=21 a=3
....................UCGCUUGuUGCAGGUCGGGAA.................................................................................................. l=21 a=1
....................UCGCUUcGUGCAGGUCGGGAA.................................................................................................. l=21 a=1
....................UCGCUUuGUGCAGGUCGGGAA.................................................................................................. l=21 a=2
....................UCGCcUGGUGCAGGUCGGGAA.................................................................................................. l=21 a=1
....................UCGaUUGGUGCAGGUCGGGAA.................................................................................................. l=21 a=1
....................UCGgUUGGUGCAGGUCGGGAA.................................................................................................. l=21 a=1
....................UCaCUUGGUGCAGGUCGGGAA.................................................................................................. l=21 a=1
....................UCcCUUGGUGCAGGUCGGGAA.................................................................................................. l=21 a=2
....................UCuCUUGGUGCAGGUCGGGAA.................................................................................................. l=21 a=1
....................UuGCUUGGUGCAGGUCGGGAA.................................................................................................. l=21 a=1
...................UUCGCUUGGUGCAGGUCGGGA................................................................................................... l=21 a=1
..................AUUCGCUUGGUGCAGGUCGGGAAC................................................................................................. l=24 a=1
.................AAUUCGCUUGGUGCAGGUCGGG.................................................................................................... l=22 a=6
.................AAUUCGCUUGGUGCAGGUCGGGAA.................................................................................................. l=24 a=1
.............CUCUAAUUCGCUUGGUGCAG.......................................................................................................... l=20 a=1
.............CUCUAAUUCGCUUGGUGCAGG......................................................................................................... l=21 a=2
.............CUCUAAUUCGCUUGGUGCAGGU........................................................................................................ l=22 a=1
