# Supplementary material for: Identification and profiling of narrow-leafed lupin (Lupinus angustifolius) microRNAs during seed development
Source: BMC Genomics. 2019 Feb 14;20:135. doi: 10.1186/s12864-019-5521-8 (PMC6376761; doi:10.1186/s12864-019-5521-8)
Supplement: Supplementary file 1 — ShortStack annotation of the predicted miRNA loci. (ZIP 41 kb) [file 12864_2019_5521_MOESM1_ESM.zip › miRNA_StarSequences/Cluster_65640_Y.txt]

Cluster_65640 Original Location: Scaffold_54_50:762283-762384 Displayed Location: Scaffold_54_50:762263-762398 Strand: -

UUUGCAUGAGAAUACUAAGGGUCUGUUUGCGAGAAGUGGGAAAGAGGGGAAAUCUUACACAGAGCAGUAUGUUUUCCCUCCCUUUUCUCACUUUUCCACUUCUUUCAAACAGGCCCCAAGUCUUCUUUGAUUGCUA
(((....)))))).....(((((((((((.(((((((((((((((((((((((..(((........))).))))))))))...........))))))))))))).)))))))))))...)))))))..).))))))
...............................................................................................CCACUUCUUUCAAACAGGCCC.................... miRNA l=21 a=197
....................GUCUGUUUGCGAGAAGUGGGA............................................................................................... miRNA-star l=21 a=175

................................................................................................CACUUCUUUCAAACAGGCCC.................... l=20 a=3
...............................................................................................CCACUUCUUUCAAACAGGC...................... l=19 a=5
...............................................................................................CCACUUCUUUCAAACAGGCCa.................... l=21 a=2
...............................................................................................CCACUUCUUUCAAACAGGCCu.................... l=21 a=1
...............................................................................................CCACUUCUUUCAAACAGcCCC.................... l=21 a=2
...............................................................................................CCACUUCUUUCAAACAGuCCC.................... l=21 a=1
............................................................................................UUUCCACUUCUUUCAAACAGGCCC.................... l=24 a=1
..........................UUGCGAGAAGUGGGAAAGAGG......................................................................................... l=21 a=1
.........................UUUGCGAGAAGUGGGAAAGAG.......................................................................................... l=21 a=3
.........................UUUGCGAGAAGUGGGAAAGAGG......................................................................................... l=22 a=2
.......................UGUUUGCGAGAAGUGGGAAAG............................................................................................ l=21 a=1
......................CUGUUUGCGAGAAGUGGGA............................................................................................... l=19 a=1
....................GUCUGUUUGCGAGAAGUGGG................................................................................................ l=20 a=2
....................GUCUGUUUGCGAGAAGUGGGAA.............................................................................................. l=22 a=1
....................GUCUGUUUGCGAGAAGUGGGAAA............................................................................................. l=23 a=1
....................GUCUGUUUGCGAGAAGUGGGAu.............................................................................................. l=22 a=1
....................GUCUGUUUGCGAGAAGcGGGA............................................................................................... l=21 a=1
....................GUCUGUUUGCGAGAAuUGGGA............................................................................................... l=21 a=1
....................GUCUGUUUGCaAGAAGUGGGA............................................................................................... l=21 a=1
....................GaCUGUUUGCGAGAAGUGGGA............................................................................................... l=21 a=1
...............UAAGGGUCUGUUUGCGAGAA..................................................................................................... l=20 a=1
...............UAAGGGUCUGUUUGCGAGAAG.................................................................................................... l=21 a=4
..............CUAAGGGUCUGUUUGCGAGAA..................................................................................................... l=21 a=3
