# Supplementary material for: Identification and profiling of narrow-leafed lupin (Lupinus angustifolius) microRNAs during seed development
Source: BMC Genomics. 2019 Feb 14;20:135. doi: 10.1186/s12864-019-5521-8 (PMC6376761; doi:10.1186/s12864-019-5521-8)
Supplement: Supplementary file 1 — ShortStack annotation of the predicted miRNA loci. (ZIP 41 kb) [file 12864_2019_5521_MOESM1_ESM.zip › miRNA_StarSequences/Cluster_67049_Y.txt]

Cluster_67049 Original Location: Scaffold_56:1091677-1091814 Displayed Location: Scaffold_56:1091718-1091833 Strand: +

UCUUUAGUGCCAUGUUUGGUAGAGAUGUUUGGAAUGAGAGAUGGGAAAUUCGUUUUUCUAAUACACUCUCCCUCUCUCACUCCAUACAUCGUCUCGCAAACAUAGUGUUAAUUCAC
.....))))..(((((((..((((((((.((((.(((((((.((((......................))))))))))).)))).))))).)))..)))))))((((......)))
..........................................................................UCUCACUCCAUACAUCGUCUCG.................... miRNA l=22 a=298
....................AGAGAUGUUUGGAAUGAGAGA........................................................................... miRNA-star l=21 a=27

..............................................................................ACUCCAUACAUCGUCUCG.................... l=18 a=1
...........................................................................CUCACUCCAUACAUCGUCUCGa................... l=22 a=1
..........................................................................UCUCACUCCAUACAUCGU........................ l=18 a=3
..........................................................................UCUCACUCCAUACAUCGUC....................... l=19 a=1
..........................................................................UCUCACUCCAUACAUCGUCU...................... l=20 a=33
..........................................................................UCUCACUCCAUACAUCGUCUC..................... l=21 a=5
..........................................................................UCUCACUCCAUACAUCGUCUCGa................... l=23 a=7
..........................................................................UCUCACUCCAUACAUCGUCUCGu................... l=23 a=6
..........................................................................UCUCACUCCAUACAUCGUCUCu.................... l=22 a=5
..........................................................................UCUCACUCCAUACAUCGUCUu..................... l=21 a=2
..........................................................................UCUCACUCCAUACAUCGUCg...................... l=20 a=1
..........................................................................UCUaACUCCAUACAUCGUCUCG.................... l=22 a=1
..........................................................................UCUuACUCCAUACAUCGUCUCG.................... l=22 a=1
.........................................................................CUCUCACUCCAUACAUCGUCU...................... l=21 a=5
......................AGAUGUUUGGAAUGAGAG............................................................................ l=18 a=1
......................AGAUGUUUGGAAUGAGAGAU.......................................................................... l=20 a=4
....................AGAGAUGUUUGGAAUGAGAG............................................................................ l=20 a=1
....................AGAGAUGUUUGGAAUGAGAGAUGGG....................................................................... l=25 a=1
....................AGAGAUGUUUGGAAUGAGAGAUGGGA...................................................................... l=26 a=1
....................AGAGAUGUUUGGAAUGAGAGAUa......................................................................... l=23 a=1
....................AGAGAUGUUUGGgAUGAGAGA........................................................................... l=21 a=1
