# Supplementary material for: Identification and profiling of narrow-leafed lupin (Lupinus angustifolius) microRNAs during seed development
Source: BMC Genomics. 2019 Feb 14;20:135. doi: 10.1186/s12864-019-5521-8 (PMC6376761; doi:10.1186/s12864-019-5521-8)
Supplement: Supplementary file 1 — ShortStack annotation of the predicted miRNA loci. (ZIP 41 kb) [file 12864_2019_5521_MOESM1_ESM.zip › miRNA_StarSequences/Cluster_67136_Y.txt]

Cluster_67136 Original Location: Scaffold_56:1360367-1360458 Displayed Location: Scaffold_56:1360350-1360478 Strand: -

CUCAAGCCUUGGUCAUACUUUUCCACAGCUUUCUUGAACUUCUUAUGCAUUUUAAAGUUCUCCAUCUUCAGAAUUUAAAGCCCUAGAAGCUCAAGAAAGCUGUGGGAGAAUAUGGCAAUUUAGGCUUUG
(((((((((..((((((.(((((((((((((((((((.(((((...((.(((..(((((((........))))))))))))...))))).))))))))))))))))))).)))))).....)))))).(
....................UUCCACAGCUUUCUUGAACUU........................................................................................ miRNA l=21 a=4012
........................................................................................GCUCAAGAAAGCUGUGGGAGA.................... miRNA-star l=21 a=7

............................................................................................AAGAAAGCUGUGGGAGAAUA................. l=20 a=1
..........................................................................................UCAAGAAAGCUGUGGGAGA.................... l=19 a=1
..........................................................................................UCAAGAAAGCUGUGGGAGAAU.................. l=21 a=1
.........................................................................................CUCAAGAAAGCUGUGGGAGA.................... l=20 a=49
........................................................................................GCUCAAGAAAGCUGUGGGA...................... l=19 a=1
.................................................................................CCUAGAAGCUCAAGAAAGCU............................ l=20 a=2
.................................................................................CCUAGAAGCUCAAGAAcGCUG........................... l=21 a=1
.......................CACAGCUUUCUUGAACUU........................................................................................ l=18 a=2
......................CCACAGCUUUCUUGAACUU........................................................................................ l=19 a=1
.....................UCCACAGCUUUCUUGAACU......................................................................................... l=19 a=1
.....................UCCACAGCUUUCUUGAACUU........................................................................................ l=20 a=8
....................UUCCACAGCUUUCUUGAAC.......................................................................................... l=19 a=12
....................UUCCACAGCUUUCUUGAACU......................................................................................... l=20 a=55
....................UUCCACAGCUUUCUUGAACUUC....................................................................................... l=22 a=6
....................UUCCACAGCUUUCUUGAACUUa....................................................................................... l=22 a=1
....................UUCCACAGCUUUCUUGAACUUu....................................................................................... l=22 a=4
....................UUCCACAGCUUUCUUGAACUUuU...................................................................................... l=23 a=3
....................UUCCACAGCUUUCUUGAACUa........................................................................................ l=21 a=6
....................UUCCACAGCUUUCUUGAACUc........................................................................................ l=21 a=8
....................UUCCACAGCUUUCUUGAACa......................................................................................... l=20 a=1
....................UUCCACAGCUUUCUUGAACcU........................................................................................ l=21 a=14
....................UUCCACAGCUUUCUUGAAgUU........................................................................................ l=21 a=1
....................UUCCACAGCUUUCUUGAAuUU........................................................................................ l=21 a=1
....................UUCCACAGCUUUCUUGAAuUUC....................................................................................... l=22 a=1
....................UUCCACAGCUUUCUUGAcCUU........................................................................................ l=21 a=1
....................UUCCACAGCUUUCUUGAuCUU........................................................................................ l=21 a=1
....................UUCCACAGCUUUCUUGcACUU........................................................................................ l=21 a=3
....................UUCCACAGCUUUCUaGAACUU........................................................................................ l=21 a=1
....................UUCCACAGCUUUCUcGAACUU........................................................................................ l=21 a=3
....................UUCCACAGCUUUCcUGAACUU........................................................................................ l=21 a=1
....................UUCCACAGCUUUuUUGAACUU........................................................................................ l=21 a=1
....................UUCCACAGCcUUCUUGAACUU........................................................................................ l=21 a=3
....................UUCCACAGaUUUCUUGAACUU........................................................................................ l=21 a=2
....................UUCCACAGnUUUCUUGAACUU........................................................................................ l=21 a=1
....................UUCCACcGCUUUCUUGAACUU........................................................................................ l=21 a=1
....................UUCCACgGCUUUCUUGAACUU........................................................................................ l=21 a=3
....................UUCCACuGCUUUCUUGAACUU........................................................................................ l=21 a=1
....................UUCCAaAGCUUUCUUGAACUU........................................................................................ l=21 a=1
....................UUCCAgAGCUUUCUUGAACUU........................................................................................ l=21 a=1
....................UUCCAuAGCUUUCUUGAACUU........................................................................................ l=21 a=1
....................UUCCcCAGCUUUCUUGAACUU........................................................................................ l=21 a=1
....................UUCCuCAGCUUUCUUGAACUU........................................................................................ l=21 a=1
....................gUCCACAGCUUUCUUGAACUU........................................................................................ l=21 a=1
