# Supplementary material for: Identification and profiling of narrow-leafed lupin (Lupinus angustifolius) microRNAs during seed development
Source: BMC Genomics. 2019 Feb 14;20:135. doi: 10.1186/s12864-019-5521-8 (PMC6376761; doi:10.1186/s12864-019-5521-8)
Supplement: Supplementary file 1 — ShortStack annotation of the predicted miRNA loci. (ZIP 41 kb) [file 12864_2019_5521_MOESM1_ESM.zip › miRNA_StarSequences/Cluster_67271_Y.txt]

Cluster_67271 Original Location: Scaffold_56:1749922-1750000 Displayed Location: Scaffold_56:1749902-1750019 Strand: +

UAUGCUGAGGUGAAGUCACUGGAGGCAGAGGUUUAUCGAUCUCUUCGUGAAUUUGAUUAACACAAACCAUGAAUCGAUCGAUAAACCUCUGCAUCCAGCGCUUACUUUUCCUUUCUCA
....))))))))(((.(.(((((.(((((((((((((((((..((((((..((((.......)))).))))))..))))))))))))))))).))))).))))...))))))))))))
.............................................................................UCGAUAAACCUCUGCAUCCAG.................... miRNA l=21 a=174
....................GGAGGCAGAGGUUUAUCGAUC............................................................................. miRNA-star l=21 a=5

.............................................................................UCGAUAAACCUCUGCAUCC...................... l=19 a=2
.............................................................................UCGAUAAACCUCUGCAUCCA..................... l=20 a=3
.............................................................................UCGAUAAACCUCUGCAUCCAGa................... l=22 a=3
.............................................................................UCGAUAAACCUCUGCgUCCAG.................... l=21 a=1
....................GGAGGCAGAGGUUUAUCuAUC............................................................................. l=21 a=1
