# Supplementary material for: Identification and profiling of narrow-leafed lupin (Lupinus angustifolius) microRNAs during seed development
Source: BMC Genomics. 2019 Feb 14;20:135. doi: 10.1186/s12864-019-5521-8 (PMC6376761; doi:10.1186/s12864-019-5521-8)
Supplement: Supplementary file 1 — ShortStack annotation of the predicted miRNA loci. (ZIP 41 kb) [file 12864_2019_5521_MOESM1_ESM.zip › miRNA_StarSequences/Cluster_70468_Y.txt]

Cluster_70468 Original Location: Scaffold_60_104:6844-7014 Displayed Location: Scaffold_60_104:6836-7032 Strand: +

UGAUAUAACAUUUGGUACACAUCUGUUGUCUCACACUUUGUGCCACUUCAUGUCCCAUGUGUUUGUGAUUGGUCAAAAAAAAUAUUUAAGUCAAAGUUUAAUUAUUAAAUAUUUUUUUGACCAAUCAUAAGCUCAUGGUACAUGGAGCGUCAUAAAGAAGUGUAGGACAACAGAUGUGCUCCCUAUAACAUUACUCA
.)))))..)))))((..((((((((((((((.((((((((((.(.((((((((.(((((.(((((((((((((((((((((.(((((((...............)))))))))))))))))))))))))))).))))).)))))))).).)))...))))))).))))))))))))))..)).......((((((((
.........................................................................................................................................................AAAGAAGUGUAGGACAACAGAUGU.................... miRNA l=24 a=10
....................AUCUGUUGUCUCACACUUUGUGCC......................................................................................................................................................... miRNA-star l=24 a=2

...........................................................................................................................................................AGAAGUGUAGGACAACAGAUGUGC.................. l=24 a=1
........................................................................................................................................GGUACAUGGAGCGUCAUAAAGAAG..................................... l=24 a=1
......................................................................................................................................AUGGUACAUGGAGCGUCAUAAAGA....................................... l=24 a=1
....................AUCUGUUGUCUCuCACUUUGUGCC......................................................................................................................................................... l=24 a=1
........CAUUUGGUACACAUCUGUUGUCUC..................................................................................................................................................................... l=24 a=1
<<<<<<<<<<<<<<<<<<<<<<<<<<<<<<<<<<<<<<<<<<<<<<<<GUACAuGGUACACAAACACUAACC<<<<<<<<<<<<<<<<<<<<<<<<<<<<<<<<<<<<<<<<<<<<<<<<<<<<<<<<<<<<<<<<<<<<<<<<<<<<<<<<<<<<<<<<<<<<<<<<<<<<<<<<<<<<<<<<<<<<<<<<<<<<< l=24 a=1
