# Supplementary material for: Identification and profiling of narrow-leafed lupin (Lupinus angustifolius) microRNAs during seed development
Source: BMC Genomics. 2019 Feb 14;20:135. doi: 10.1186/s12864-019-5521-8 (PMC6376761; doi:10.1186/s12864-019-5521-8)
Supplement: Supplementary file 1 — ShortStack annotation of the predicted miRNA loci. (ZIP 41 kb) [file 12864_2019_5521_MOESM1_ESM.zip › miRNA_StarSequences/Cluster_7075_Y.txt]

Cluster_7075 Original Location: Scaffold_3_382:600977-601066 Displayed Location: Scaffold_3_382:600957-601086 Strand: -

CUAGGUGAGAAAGCUCUUGUUGGAGAAGCAGGGCACGUGCAAUUCUCUUGGCUUUUGUUUUCUCAUAUCAUAUGCCAUUGAAUUCUUUGCACGUGCUCCCCUUCUCCAACAUGGGUUUCUCACCUUUGCU
..((((((((((.(((.(((((((((((..(((((((((((((((...((((...((...........))...))))..))))....)))))))))))..))))))))))).)))))))))))))(((((
....................UGGAGAAGCAGGGCACGUGCA......................................................................................... miRNA l=21 a=12
.........................................................................................CACGUGCUCCCCUUCUCCAAC.................... miRNA-star l=21 a=1

....................UGGAGAAGCAGGGCACGUGC.......................................................................................... l=20 a=1
<<<<<<<<<<<<<<<<<<<<<<<<<<<<<<<<<<<<<<<<<<<<<<<<<<<<<<<<<<<<<<<<<<UAGUAUACGGUAACUUAAGAAACG<<<<<<<<<<<<<<<<<<<<<<<<<<<<<<<<<<<<<<<< l=24 a=1
