# Supplementary material for: Identification and profiling of narrow-leafed lupin (Lupinus angustifolius) microRNAs during seed development
Source: BMC Genomics. 2019 Feb 14;20:135. doi: 10.1186/s12864-019-5521-8 (PMC6376761; doi:10.1186/s12864-019-5521-8)
Supplement: Supplementary file 1 — ShortStack annotation of the predicted miRNA loci. (ZIP 41 kb) [file 12864_2019_5521_MOESM1_ESM.zip › miRNA_StarSequences/Cluster_75875_Y.txt]

Cluster_75875 Original Location: Scaffold_66_204:47747-47849 Displayed Location: Scaffold_66_204:47727-47869 Strand: +

UUCCUAAAUAUCGGUUUCUAACUCAACACGAUAAGGCAAUCAUACAUGGAGAGUGGUUGAUAUGGGGUAACAUAUUUUAACUUGUACUGUUCCAUGUCCGAUUGCCUUAUUGAGUUUGAGUUGAAAACAAAUAUUUGGUAUUC
((.((((((((..((((.(((((((((.(((((((((((((..(((((((((((((((((((((......))))))..))))...))).))))))))..))))))))))))).).)))))))).))))..))))))((((((.
.....................................................................................................UUGCCUUAUUGAGUUUGAGUUG.................... miRNA l=22 a=18
....................ACUCAACACGAUAAGGCAAUC...................................................................................................... miRNA-star l=21 a=5

.....................................................................................................UcGCCUUAUUGAGUUUGAGUUG.................... l=22 a=1
....................ACUCAACACGAUAAGGCAAU....................................................................................................... l=20 a=1
