# Supplementary material for: Identification and profiling of narrow-leafed lupin (Lupinus angustifolius) microRNAs during seed development
Source: BMC Genomics. 2019 Feb 14;20:135. doi: 10.1186/s12864-019-5521-8 (PMC6376761; doi:10.1186/s12864-019-5521-8)
Supplement: Supplementary file 1 — ShortStack annotation of the predicted miRNA loci. (ZIP 41 kb) [file 12864_2019_5521_MOESM1_ESM.zip › miRNA_StarSequences/Cluster_79939_Y.txt]

Cluster_79939 Original Location: Scaffold_73:439631-439729 Displayed Location: Scaffold_73:439611-439742 Strand: +

CACUGCAACUGAAGGAGACAUCCAAAGGGAUCGCAUUGAUCCAAGAUUAUUUUAGUUUUAAAUCUCUCUUUGCCUUCACAGAAUAUUUGGGAUCAUGCUAUCCCUUUGGAUUCUUCCUUUGGUGGCUUCUAC
...))))(((((((((((.((((((((((((.((((.(((((..((.((((((.((.....................)))))))).)).))))))))).)))))))))))))).))))))))).))))))).
...........................................................................................AUCAUGCUAUCCCUUUGGAUU.................... miRNA l=21 a=10
....................UCCAAAGGGAUCGCAUUGAUCC.......................................................................................... miRNA-star l=22 a=7

..................................................................................................UAUCCCUUUGGAUUCUUCCUU............. l=21 a=1
..........................................................................................GAUCAUGCUAUCCCUUUGGAU..................... l=21 a=5
..........................................................................................GAUCAUGCUAUCCCUUUGGAc..................... l=21 a=2
.....................CCAAAGGGAUCGCAUUGAUCC.......................................................................................... l=21 a=1
