# Supplementary material for: Identification and profiling of narrow-leafed lupin (Lupinus angustifolius) microRNAs during seed development
Source: BMC Genomics. 2019 Feb 14;20:135. doi: 10.1186/s12864-019-5521-8 (PMC6376761; doi:10.1186/s12864-019-5521-8)
Supplement: Supplementary file 1 — ShortStack annotation of the predicted miRNA loci. (ZIP 41 kb) [file 12864_2019_5521_MOESM1_ESM.zip › miRNA_StarSequences/Cluster_80199_Y.txt]

Cluster_80199 Original Location: Scaffold_73:1163532-1163624 Displayed Location: Scaffold_73:1163524-1163642 Strand: +

AGAGGUAGAGGGGUUCUACAGGGUCGUACUGAGAACACAUGAAGAUUGCCGCGAGGUUUUAGAAUACCUCUCAGCUCACGUGUUCUCAGGUCGCCCCUGUUGUACUUUCCUUUACCACA
)..(((((((((((...((((((.((..((((((((((.(((.....((.(.(((((........))))).).))))).))))))))))..)).))))))...)))..)))))))).((
..............................................................................CGUGUUCUCAGGUCGCCCCUG.................... miRNA l=21 a=1586
....................GGGUCGUACUGAGAACACAUG.............................................................................. miRNA-star l=21 a=23

..................................................................................UUCUCAGGUCGCCCCUGUa.................. l=19 a=1
...............................................................................GUGUUCUCAGGUCGCCCC...................... l=18 a=1
...............................................................................GUGUUCUCAGGUCGCCCCUG.................... l=20 a=1
...............................................................................GUGUUCUCAGGUCGCCCCUGU................... l=21 a=1
..............................................................................CGUGUUCUCAGGUCGCCCC...................... l=19 a=7
..............................................................................CGUGUUCUCAGGUCGCCCCU..................... l=20 a=2
..............................................................................CGUGUUCUCAGGUCGCCCCUGUU.................. l=23 a=1
..............................................................................CGUGUUCUCAGGUCGCCCCUa.................... l=21 a=1
..............................................................................CGUGUUCUCAGGUCGCCCCa..................... l=20 a=1
..............................................................................CGUGUUCUCAGGUCGCCCCg..................... l=20 a=1
..............................................................................CGUGUUCUCAGGUCGCCCCgG.................... l=21 a=10
..............................................................................CGUGUUCUCAGGUCGCCu....................... l=18 a=1
..............................................................................CGUGUUCUCAGGUCGCCuCUG.................... l=21 a=1
..............................................................................CGUGUUCUCAGGUCaCCCCUG.................... l=21 a=1
..............................................................................CGUGUUCUCAGGUCuCCCCUG.................... l=21 a=2
..............................................................................CGUGUUCUCAGGUuGCCCCUG.................... l=21 a=1
..............................................................................CGUGUUCUCAGGaCGCCCCUG.................... l=21 a=1
..............................................................................CGUGUUCUCAGGcCGCCCCUG.................... l=21 a=1
..............................................................................CGUGUUCUCAGaUCGCCCCUG.................... l=21 a=1
..............................................................................CGUGUUCUCAGuUCGCCCCUG.................... l=21 a=1
..............................................................................CGUGUUCUCAuGUCGCCCCUG.................... l=21 a=1
..............................................................................CGUGUUCUCcGGUCGCCCCUG.................... l=21 a=2
..............................................................................CGUGUUuUCAGGUCGCCCCUG.................... l=21 a=1
..............................................................................CGUcUUCUCAGGUCGCCCCUG.................... l=21 a=1
..............................................................................CGUuUUCUCAGGUCGCCCCUG.................... l=21 a=1
..............................................................................CGaGUUCUCAGGUCGCCCCUG.................... l=21 a=1
..............................................................................CuUGUUCUCAGGUCGCCCCUG.................... l=21 a=1
..............................................................................uGUGUUCUCAGGUCGCCCCUG.................... l=21 a=1
.............................UGAGAACACAUGAAGAUUGCCGCG.................................................................. l=24 a=1
........................CGUACUGAGAACACAUGAAGAUUG....................................................................... l=24 a=2
....................GGGUCGUACUGAGAACACA................................................................................ l=19 a=2
....................GGGUCGUACUGAGAACACAU............................................................................... l=20 a=8
....................GGGUCGUACUGAGAACACAUGA............................................................................. l=22 a=1
....................GGGUCGUACUGAGAACACAUGAAG........................................................................... l=24 a=1
....................GGGUCGUACUGAGAACACAUGc............................................................................. l=22 a=1
....................GGGUCGUACUGAGAACACAUGu............................................................................. l=22 a=4
....................GGGUCGUACUGcGAACACAUG.............................................................................. l=21 a=1
....................GuGUCGUACUGAGAACACAU............................................................................... l=20 a=1
................UACAGGGUCGUACUcAGAACA.................................................................................. l=21 a=1
........AGGGGUUCUACAGGGUCGUACUGA....................................................................................... l=24 a=1
<<<<<<<<<<<<<<<<<<<<<<<<<<<<<<<<<<<<<<<<<<<<<<<<<<<<<<<<<<<<<<<<<<<<<<<<UCGAGUGCACAAGAGUCCAGC<<<<<<<<<<<<<<<<<<<<<<<<<< l=21 a=1
<<<<<<<<<<<<<<<<<<<<<CCAGCAUGACUCUUGUGUACUUC<<<<<<<<<<<<<<<<<<<<<<<<<<<<<<<<<<<<<<<<<<<<<<<<<<<<<<<<<<<<<<<<<<<<<<<<<<< l=23 a=1
