# Supplementary material for: Identification and profiling of narrow-leafed lupin (Lupinus angustifolius) microRNAs during seed development
Source: BMC Genomics. 2019 Feb 14;20:135. doi: 10.1186/s12864-019-5521-8 (PMC6376761; doi:10.1186/s12864-019-5521-8)
Supplement: Supplementary file 1 — ShortStack annotation of the predicted miRNA loci. (ZIP 41 kb) [file 12864_2019_5521_MOESM1_ESM.zip › miRNA_StarSequences/Cluster_81418_Y.txt]

Cluster_81418 Original Location: Scaffold_75_81:26353-26441 Displayed Location: Scaffold_75_81:26333-26461 Strand: +

GAUGGGUUUUUUUGUUGAGGGGAAUGUUGGCUGGCUCGAGGCUUUUCACAAAUAGAAGUUCAUAGUUUUGAAGAACUAUAGUAAGGCUUCGGACCAGGCUUCAUUCCCCUCAAAACUUGUUUGCUUUAU
(((.((....((((((((((((((((..(.((((.((((((((((..((..((((...((((......))))...)))).)))))))))))).)))).)..))))))))))))((((((...((..(((
........................................................................................UCGGACCAGGCUUCAUUCCCC.................... miRNA l=21 a=7072
....................GGAAUGUUGGCUGGCUCGAGG........................................................................................ miRNA-star l=21 a=91

........................................................................................UCGGACCAGGCUUCAUUCC...................... l=19 a=1
........................................................................................UCGGACCAGGCUUCAUUCCC..................... l=20 a=9
........................................................................................UCGGACCAGGCUUCAUUCCCa.................... l=21 a=2
........................................................................................UCGGACCAGGCUUCAUUCCCg.................... l=21 a=1
........................................................................................UCGGACCAGGCUUCAUUCCgC.................... l=21 a=1
........................................................................................UCGGACCAGGCUUCAUUCaCC.................... l=21 a=2
........................................................................................UCGGACCAGGCUUCAUUCgCC.................... l=21 a=1
........................................................................................UCGGACCAGGCUUCAUUaCCC.................... l=21 a=1
........................................................................................UCGGACCAGGCUUCAUUuCCC.................... l=21 a=1
........................................................................................UCGGACCAGGCUUCAUcCCCC.................... l=21 a=1
........................................................................................UCGGACCAGGCUUCAcUCCCC.................... l=21 a=1
........................................................................................UCGGACCAGGCUUnAUUCCCC.................... l=21 a=1
........................................................................................UCGGACCAGGCUcCAUUCCCC.................... l=21 a=3
........................................................................................UCGGACCAGGCcUCAUUCCCC.................... l=21 a=1
........................................................................................UCGGACCAGGuUUCAUUCCCC.................... l=21 a=1
........................................................................................UCGGACCAGcCUUCAUUCCCC.................... l=21 a=2
........................................................................................UCGGACCAGuCUUCAUUCCCC.................... l=21 a=2
........................................................................................UCGGACCAcGCUUCAUUCCCC.................... l=21 a=1
........................................................................................UCGGACCAuGCUUCAUUCCCC.................... l=21 a=1
........................................................................................UCGGACCcGGCUUCAUUCCCC.................... l=21 a=4
........................................................................................UCGGACCgGGCUUCAUUCCCC.................... l=21 a=1
........................................................................................UCGGACCnGGCUUCAUUCCCC.................... l=21 a=1
........................................................................................UCGGAaCAGGCUUCAUUCCCC.................... l=21 a=1
........................................................................................UCGGAuCAGGCUUCAUUCCCC.................... l=21 a=2
........................................................................................UCGGcCCAGGCUUCAUUCCCC.................... l=21 a=1
........................................................................................UCGGgCCAGGCUUCAUUCCCC.................... l=21 a=2
........................................................................................UCGGuCCAGGCUUCAUUCCCC.................... l=21 a=1
........................................................................................UCGcACCAGGCUUCAUUCCCC.................... l=21 a=1
........................................................................................UCcGACCAGGCUUCAUUCCCC.................... l=21 a=1
........................................................................................UCuGACCAGGCUUCAUUCCCC.................... l=21 a=1
........................................................................................UaGGACCAGGCUUCAUUCCCC.................... l=21 a=2
........................................................................................UgGGACCAGGCUUCAUUCCCC.................... l=21 a=1
........................................................................................UuGGACCAGGCUUCAUUCCCC.................... l=21 a=1
........................................................................................aCGGACCAGGCUUCAUUCCCC.................... l=21 a=1
........................................................................................cCGGACCAGGCUUCAUUCCCC.................... l=21 a=1
.......................................................................................UUCGGACCAGGCUUCAUUCC...................... l=20 a=7
.......................................................................................UUCGGACCAGGCUUCAUUCCC..................... l=21 a=247
.......................................................................................UUCGGACCAGGCUUCAUUCCCC.................... l=22 a=61
.......................................................................................UUCGGuCCAGGCUUCAUUCCC..................... l=21 a=1
......................................................................................CUUCGGACCAGGCUUCAUUCC...................... l=21 a=11
......................................................................................CUUCGGACCAGGCUUCAUUCCCC.................... l=23 a=3
...................................................................................AGGCUUCGGACCAGGCUUCAUUCC...................... l=24 a=1
...................................................................UUGAAGAACUAUAGUAAGGCUU........................................ l=22 a=1
......................AAUGUUGGCUGGCUCGAGGCU...................................................................................... l=21 a=3
.....................GAAUGUUGGCUGGCUCGAGGC....................................................................................... l=21 a=23
....................GGAAUGUUGGCUGGCUCGAG......................................................................................... l=20 a=1
....................GGAAUGUUGGCUGGCUCGAGGC....................................................................................... l=22 a=33
....................GGAAUGUUGGCUGGCUCGAGGCU...................................................................................... l=23 a=2
....................GGAAUGUUcGCUGGCUCGAGGC....................................................................................... l=22 a=1
<<<<<<<<<<<<<<<<<<<<<<<<<<<<<<<<<<<<<<UCCGAAAAGUGUUUAUCUUCAAGU<<<<<<<<<<<<<<<<<<<<<<<<<<<<<<<<<<<<<<<<<<<<<<<<<<<<<<<<<<<<<<<<<<< l=24 a=2
<<<<<<<<<<<<<<<<<<<<<<<<<<<<<<<<<<<<<<aCCGAAAAGUGUUUAUCUUCAAGU<<<<<<<<<<<<<<<<<<<<<<<<<<<<<<<<<<<<<<<<<<<<<<<<<<<<<<<<<<<<<<<<<<< l=24 a=1
