# Supplementary material for: Identification and profiling of narrow-leafed lupin (Lupinus angustifolius) microRNAs during seed development
Source: BMC Genomics. 2019 Feb 14;20:135. doi: 10.1186/s12864-019-5521-8 (PMC6376761; doi:10.1186/s12864-019-5521-8)
Supplement: Supplementary file 1 — ShortStack annotation of the predicted miRNA loci. (ZIP 41 kb) [file 12864_2019_5521_MOESM1_ESM.zip › miRNA_StarSequences/Cluster_81419_Y.txt]

Cluster_81419 Original Location: Scaffold_75_81:26549-26680 Displayed Location: Scaffold_75_81:26530-26697 Strand: +

UUGCAAAGGUUUGGUUGAGAGGAAUGUUGUCUGGCUCGAGGGUUAUGUAAGGGUGUUAGUUUGUUACUAAUCUCAAUUCUUUCAAUGAAAGUUUCUAUGGUUAGUACAAUCUAACUCAAAAUUAGUCUCGGACCAGGCUUCAUUCCCCCCAGCUAGCCUUUGUUAUUU
..(((((((((.(((((.(.((((((..((((((.((((((.(.((.....((.(((((.((((.(((((((......(((((...))))).......))))))))))).)))))))...)).).)))))).))))))..)))))).).))))))))))))))(((((
...............................................................................................................................UCGGACCAGGCUUCAUUCCCC.................... miRNA l=21 a=16334
....................GGAAUGUUGUCUGGCUCGAGG............................................................................................................................... miRNA-star l=21 a=585

.................................................................................................................................GGACCAGGCUUCAUUCCCC.................... l=19 a=1
................................................................................................................................CGGACCAGGCUUCAUUCCCC.................... l=20 a=6
................................................................................................................................uGGACCAGGCUUCAUUCCCC.................... l=20 a=1
...............................................................................................................................UCGGACCAGGCUUCAUUC....................... l=18 a=2
...............................................................................................................................UCGGACCAGGCUUCAUUCC...................... l=19 a=1
...............................................................................................................................UCGGACCAGGCUUCAUUCCC..................... l=20 a=22
...............................................................................................................................UCGGACCAGGCUUCAUUCCCCC................... l=22 a=12
...............................................................................................................................UCGGACCAGGCUUCAUUCCCCCCA................. l=24 a=1
...............................................................................................................................UCGGACCAGGCUUCAUUCCCa.................... l=21 a=12
...............................................................................................................................UCGGACCAGGCUUCAUUCCCg.................... l=21 a=1
...............................................................................................................................UCGGACCAGGCUUCAUUCCCgC................... l=22 a=1
...............................................................................................................................UCGGACCAGGCUUCAUUCCuCC................... l=22 a=1
...............................................................................................................................UCGGACCAGGCUUCAUUCaCC.................... l=21 a=6
...............................................................................................................................UCGGACCAGGCUUCAUUCuCC.................... l=21 a=1
...............................................................................................................................UCGGACCAGGCUUCAUUaCCC.................... l=21 a=2
...............................................................................................................................UCGGACCAGGCUUCAUUgCCC.................... l=21 a=1
...............................................................................................................................UCGGACCAGGCUUCAUUuCCC.................... l=21 a=4
...............................................................................................................................UCGGACCAGGCUUCAUUuCCCC................... l=22 a=1
...............................................................................................................................UCGGACCAGGCUUCAUaCCCC.................... l=21 a=1
...............................................................................................................................UCGGACCAGGCUUCAUcCCCC.................... l=21 a=1
...............................................................................................................................UCGGACCAGGCUUCAaUCCCC.................... l=21 a=1
...............................................................................................................................UCGGACCAGGCUUCAcUCCCC.................... l=21 a=7
...............................................................................................................................UCGGACCAGGCUUCcUUCCCC.................... l=21 a=2
...............................................................................................................................UCGGACCAGGCUUCuUUCCCC.................... l=21 a=2
...............................................................................................................................UCGGACCAGGCUUaAUUCCCC.................... l=21 a=1
...............................................................................................................................UCGGACCAGGCUUuAUUCCCC.................... l=21 a=3
...............................................................................................................................UCGGACCAGGCUcCAUUCCCC.................... l=21 a=1
...............................................................................................................................UCGGACCAGGCaUCAUUCCCC.................... l=21 a=2
...............................................................................................................................UCGGACCAGGCcUCAUUCCCC.................... l=21 a=3
...............................................................................................................................UCGGACCAGGaUUCAUUCCCC.................... l=21 a=3
...............................................................................................................................UCGGACCAGGuUUCAUUCCCC.................... l=21 a=3
...............................................................................................................................UCGGACCAGaCUUCAUUCCCC.................... l=21 a=4
...............................................................................................................................UCGGACCAGcCUUCAUUCCCC.................... l=21 a=2
...............................................................................................................................UCGGACCAGuCUUCAUUCCCC.................... l=21 a=2
...............................................................................................................................UCGGACCAcGCUUCAUUCCCC.................... l=21 a=2
...............................................................................................................................UCGGACCAnGCUUCAUUCCCC.................... l=21 a=2
...............................................................................................................................UCGGACCAuGCUUCAUUCCCC.................... l=21 a=7
...............................................................................................................................UCGGACCcGGCUUCAUUCCCC.................... l=21 a=7
...............................................................................................................................UCGGACCgGGCUUCAUUCCCC.................... l=21 a=6
...............................................................................................................................UCGGACCnGGCUUCAUUCCCC.................... l=21 a=1
...............................................................................................................................UCGGACCuGGCUUCAUUCCCC.................... l=21 a=3
...............................................................................................................................UCGGACaAGGCUUCAUUCCCC.................... l=21 a=4
...............................................................................................................................UCGGACgAGGCUUCAUUCCCC.................... l=21 a=1
...............................................................................................................................UCGGAaCAGGCUUCAUUCCCC.................... l=21 a=1
...............................................................................................................................UCGGcCCAGGCUUCAUUCCCC.................... l=21 a=1
...............................................................................................................................UCGGgCCAGGCUUCAUUCCCC.................... l=21 a=2
...............................................................................................................................UCGGuCCAGGCUUCAUUCCCC.................... l=21 a=1
...............................................................................................................................UCGaACCAGGCUUCAUUCCCC.................... l=21 a=1
...............................................................................................................................UCGcACCAGGCUUCAUUCCCC.................... l=21 a=2
...............................................................................................................................UCGuACCAGGCUUCAUUCCCC.................... l=21 a=3
...............................................................................................................................UCaGACCAGGCUUCAUUCCCC.................... l=21 a=1
...............................................................................................................................UCcGACCAGGCUUCAUUCCCC.................... l=21 a=3
...............................................................................................................................UCuGACCAGGCUUCAUUCCCC.................... l=21 a=3
...............................................................................................................................UaGGACCAGGCUUCAUUCCCC.................... l=21 a=1
...............................................................................................................................UgGGACCAGGCUUCAUUCCCC.................... l=21 a=1
...............................................................................................................................UuGGACCAGGCUUCAUUCCCC.................... l=21 a=2
...............................................................................................................................aCGGACCAGGCUUCAUUCCCC.................... l=21 a=1
...............................................................................................................................cCGGACCAGGCUUCAUUCCCC.................... l=21 a=2
...............................................................................................................................gCGGACCAGGCUUCAUUCCCC.................... l=21 a=4
..............................................................................................................................CUCGGACCAGGCUUCAUUCCC..................... l=21 a=45
..............................................................................................................................CUCGGACCAGGCUUCAUUCCCC.................... l=22 a=406
..............................................................................................................................CUCGGACCAGGCUUCAUUCCCu.................... l=22 a=1
..............................................................................................................................CUCGGACCAGGCUUuAUUCCC..................... l=21 a=1
..............................................................................................................................CUCGGACCAGGCcUCAUUCCC..................... l=21 a=1
..............................................................................................................................CUCGGACCAuGCUUCAUUCCCC.................... l=22 a=1
.............................................................................................................................UCUCGGACCAGGCUUCAUUC....................... l=20 a=1
.............................................................................................................................UCUCGGACCAGGCUUCAUUCC...................... l=21 a=1662
.............................................................................................................................UCUCGGACCAGGCUUCAUUCCC..................... l=22 a=2
.............................................................................................................................UCUCGGACCAGGCUUCAUUCCCC.................... l=23 a=59
.............................................................................................................................UCUCGGACCAGGCUUCAUUCCCCC................... l=24 a=1
.............................................................................................................................UCUCGGACCAGGCUUCAUUCCCu.................... l=23 a=1
.............................................................................................................................UCUCGGACCAGGuUUCAUUCC...................... l=21 a=1
.............................................................................................................................UCUCGGACCAGuCUUCAUUCC...................... l=21 a=1
.............................................................................................................................UCUCGGACCAuGCUUCAUUCC...................... l=21 a=1
.............................................................................................................................UCUCGGACgAGGCUUCAUUCC...................... l=21 a=1
.............................................................................................................................UCUCGGACuAGGCUUCAUUCC...................... l=21 a=1
.............................................................................................................................UCUCGaACCAGGCUUCAUUCC...................... l=21 a=2
.............................................................................................................................UCUCGuACCAGGCUUCAUUCC...................... l=21 a=1
.............................................................................................................................UCUCaGACCAGGCUUCAUUCC...................... l=21 a=1
.............................................................................................................................UCUCcGACCAGGCUUCAUUCC...................... l=21 a=1
.............................................................................................................................UCcCGGACCAGGCUUCAUUCC...................... l=21 a=2
............................................................................................................................GUCUCGGACCAGGCUUCAUUCCCC.................... l=24 a=6
.....................GAAUGUUGUCUGGCUCGAG................................................................................................................................ l=19 a=1
.....................GAAUGUUGUCUGGCUCGAGG............................................................................................................................... l=20 a=11
.....................GAAUGUUGnCUGGCUCGAGGG.............................................................................................................................. l=21 a=1
....................GGAAUGUUGUCUGGCUCG.................................................................................................................................. l=18 a=14
....................GGAAUGUUGUCUGGCUCGA................................................................................................................................. l=19 a=11
....................GGAAUGUUGUCUGGCUCGAG................................................................................................................................ l=20 a=15
....................GGAAUGUUGUCUGGCUCGAGGGU............................................................................................................................. l=23 a=1
....................GGAAUGUUGUCUGGCUCGAGGGUU............................................................................................................................ l=24 a=1
....................GGAAUGUUGUCUGGCUCGAGGaU............................................................................................................................. l=23 a=1
....................GGAAUGUUGUCUGGCUCGAGGu.............................................................................................................................. l=22 a=1
....................GGAAUGUUGUCUGGCUCGg................................................................................................................................. l=19 a=2
....................GGAAUGUUGUCUGGCcCGAGG............................................................................................................................... l=21 a=1
....................GGAAUGUUGUCUGcCUCGAGG............................................................................................................................... l=21 a=1
....................GGAAUGUUnUCUGGCUCGAGG............................................................................................................................... l=21 a=1
....................GGcAUGUUGUCUGGCUCGAGG............................................................................................................................... l=21 a=2
...................AGGAAUGUUGUCUGGCUCGAG................................................................................................................................ l=21 a=1
<<<<<<<<<<<<<<<<<<<<<<<<<<<<<<<<<<<<<<<<<<<<<<<<<<<<<<<<<<<<<<<<<<<<<<<<<<<<<<<<<<<<<<<<<<<<<<<<<<<<<<<<<<<<<<<<UUGAGUUUUAAUCAGAGCCUGGUC<<<<<<<<<<<<<<<<<<<<<<<<<<<<<<<< l=24 a=2
