# Supplementary material for: Identification and profiling of narrow-leafed lupin (Lupinus angustifolius) microRNAs during seed development
Source: BMC Genomics. 2019 Feb 14;20:135. doi: 10.1186/s12864-019-5521-8 (PMC6376761; doi:10.1186/s12864-019-5521-8)
Supplement: Supplementary file 1 — ShortStack annotation of the predicted miRNA loci. (ZIP 41 kb) [file 12864_2019_5521_MOESM1_ESM.zip › miRNA_StarSequences/Cluster_81608_Y2.txt]

Cluster_81608 Original Location: Scaffold_75_88:63943-64304 Displayed Location: Scaffold_75_88:64019-64188 Strand: +

AGUUUAUGAACUUCUUGUAGAGGGUCAAAAUUAGAGUGAUGUUUUUGUUGGUAUUAAUUUGUGGGAUUUACAAUGUCAAAUAGAUUUUAUUGAGAUUAUAAAUACCACGAAUUGAUAUCAGAAUGAACAUCACUCCAACUUUGACCUUCUAUAAGAAGGUCACUAACAAU
.(((..(((.(((((((((((((((((((.((.(((((((((((...(((((((((((((((((..((((.(((.((((..........)))).))).))))..)))))))))))))))))...))))))))))).)).))))))))))))))))))).)))..)))...
.................................................................................................................................UCACUCCAACUUUGACCUUCU.................... miRNA l=21 a=339
....................AGGGUCAAAAUUAGAGUGAUG................................................................................................................................. miRNA-star l=21 a=6

...................................................................................................................................ACUCCAACUUUGACCUUCUAU.................. l=21 a=4
.................................................................................................................................UCACUCCAACUUUGACCUU...................... l=19 a=1
.................................................................................................................................UCACUCCAACUUUGACCUUC..................... l=20 a=2
.................................................................................................................................UCACUCCAACUUUGACCUUCUAU.................. l=23 a=1
.................................................................................................................................UCACUCCAACUUUGACCaUCU.................... l=21 a=1
.................................................................................................................................UCACUCCAACUcUGACCUUCU.................... l=21 a=1
.................................................................................................................................UCACUCCAACUnUGACCUUCU.................... l=21 a=1
.................................................................................................................................UCACUuCAACUUUGACCUUCU.................... l=21 a=1
................................................................................................................................AUCACUCCAACUUUGACCU....................... l=19 a=1
................................................................................................................................AUCACUCCAACUUUGACCUU...................... l=20 a=1
................................................................................................................................AUCACUCCAACUUUGACCUUC..................... l=21 a=3
...............................................................................................................................CAUCACUCCAACUUUGACCU....................... l=20 a=3
...............................................................................................................................CAUCACUCCAACUUUGACCUU...................... l=21 a=3
...........................................................................................................CGAAUUGAUAUCAGAAUGAACAUC....................................... l=24 a=3
.....................................................................................................AUACCACGAAUUGAUAUCAGAAUG............................................. l=24 a=1
...........................................UUUGUUGGUAUUAAUUUGUGa.......................................................................................................... l=21 a=1
.........................................UUUUUGUUGGUAUUAAUUUGU............................................................................................................ l=21 a=1
.....................GGGUCAAAAUUAGAGUGAUGU................................................................................................................................ l=21 a=1
...................GAGGGUCAAAAUUAGAGUGAUG................................................................................................................................. l=22 a=1
..................AGAGGGUCAAAAUUAGAGUGAUG................................................................................................................................. l=23 a=1
.....AUGAACUUCUUGUAGAGGGUC................................................................................................................................................ l=21 a=1
<<<<<<<<<<<<<<<<<<<<<<<<<<<<<<<<<<<<<<<<<<<<<<<<<<<<<<<<<<<<<<<<<<<<<<<<<<<<<<<<<<<<<<<<<<<<<<<<<<<<<<<<<<<<<<<<<<<<<<<<<UUACUUGUAGUGAGGUUGAAACUG<<<<<<<<<<<<<<<<<<<<<<<<< l=24 a=1
<<<<<<<<<<<<<<<<<<<<<<<<<<<<<<<<<<<<<<<<<<<<<<<<<<<<<<<<<<<<<<<<<<<<<<<<<<<<<<<<<<<<<<<<<<<<UCUAAUAUUUAUGGUGCUUAACUA<<<<<<<<<<<<<<<<<<<<<<<<<<<<<<<<<<<<<<<<<<<<<<<<<<<<<< l=24 a=1
<<<<<<<<<<<<<<<<<<<<<<<<<<<<<<<<<<<<<<<<<<<<<<<<<<<<<<<<<<<<<<<<<<<<<<<<<<<<<<<<<<<<<<<<<<<uUCUAAUAUUUAUGGUGCUUAACU<<<<<<<<<<<<<<<<<<<<<<<<<<<<<<<<<<<<<<<<<<<<<<<<<<<<<<< l=24 a=1
