# Supplementary material for: Identification and profiling of narrow-leafed lupin (Lupinus angustifolius) microRNAs during seed development
Source: BMC Genomics. 2019 Feb 14;20:135. doi: 10.1186/s12864-019-5521-8 (PMC6376761; doi:10.1186/s12864-019-5521-8)
Supplement: Supplementary file 1 — ShortStack annotation of the predicted miRNA loci. (ZIP 41 kb) [file 12864_2019_5521_MOESM1_ESM.zip › miRNA_StarSequences/Cluster_86914_Y.txt]

Cluster_86914 Original Location: Scaffold_84:15176-15316 Displayed Location: Scaffold_84:15156-15292 Strand: +

AUGGGUUUUUUUUGUUGAGGAGAAUGUUGGCUGGCUCGAGGCUUUUAACAAUUGAAAGUUCAUCGUAGUUUCAAUGAAGUGAAAAACUAUAAGACUUCGGACCAGGCUUCAUUCCCCUCAAAACUUGUUUGCUUAUU
((((((........((((((.(((((..(.((((.((((((.(((((...(((((((.(.......).)))))))..(((.....))).))))))))))).)))).)..))))).)))))).........)))))))
................................................................................................UCGGACCAGGCUUCAUUCCCC.................... miRNA l=21 a=42748
....................AGAAUGUUGGCUGGCUCGAGG................................................................................................ miRNA-star l=21 a=2

..................................................................................................GGACCAGGCUUCAUUCCC..................... l=18 a=1
..................................................................................................GGACCAGGCUUCAUUCCCC.................... l=19 a=3
.................................................................................................CGGACCAGGCUUCAUUCCCC.................... l=20 a=6
.................................................................................................CGGACCAGGCUUCAUUCCCCU................... l=21 a=4
.................................................................................................uGGACCAGGCUUCAUUCCCC.................... l=20 a=1
................................................................................................UCGGACCAGGCUUCAUUCC...................... l=19 a=5
................................................................................................UCGGACCAGGCUUCAUUCCC..................... l=20 a=58
................................................................................................UCGGACCAGGCUUCAUUCCCCU................... l=22 a=6
................................................................................................UCGGACCAGGCUUCAUUCCCCa................... l=22 a=1
................................................................................................UCGGACCAGGCUUCAUUCCCa.................... l=21 a=34
................................................................................................UCGGACCAGGCUUCAUUCCCg.................... l=21 a=1
................................................................................................UCGGACCAGGCUUCAUUCCCu.................... l=21 a=7
................................................................................................UCGGACCAGGCUUCAUUCCgC.................... l=21 a=1
................................................................................................UCGGACCAGGCUUCAUUCaCC.................... l=21 a=7
................................................................................................UCGGACCAGGCUUCAUUCgCC.................... l=21 a=1
................................................................................................UCGGACCAGGCUUCAUUCu...................... l=19 a=2
................................................................................................UCGGACCAGGCUUCAUUCuCC.................... l=21 a=1
................................................................................................UCGGACCAGGCUUCAUUa....................... l=18 a=1
................................................................................................UCGGACCAGGCUUCAUUaCCC.................... l=21 a=4
................................................................................................UCGGACCAGGCUUCAUUgCCC.................... l=21 a=2
................................................................................................UCGGACCAGGCUUCAUUuCCC.................... l=21 a=11
................................................................................................UCGGACCAGGCUUCAUaCCCC.................... l=21 a=5
................................................................................................UCGGACCAGGCUUCAUcCCCC.................... l=21 a=13
................................................................................................UCGGACCAGGCUUCAaUCCCC.................... l=21 a=1
................................................................................................UCGGACCAGGCUUCAcUCCCC.................... l=21 a=4
................................................................................................UCGGACCAGGCUUCcUUCCCC.................... l=21 a=3
................................................................................................UCGGACCAGGCUUCuUUCCCC.................... l=21 a=3
................................................................................................UCGGACCAGGCUUaAUUCCCC.................... l=21 a=3
................................................................................................UCGGACCAGGCUUgAUUCCCC.................... l=21 a=3
................................................................................................UCGGACCAGGCUUuAUUCCCC.................... l=21 a=7
................................................................................................UCGGACCAGGCUaCAUUCCCC.................... l=21 a=2
................................................................................................UCGGACCAGGCUcCAUUCCCC.................... l=21 a=5
................................................................................................UCGGACCAGGCUgCAUUCCCC.................... l=21 a=1
................................................................................................UCGGACCAGGCaUCAUUCCCC.................... l=21 a=4
................................................................................................UCGGACCAGGCcUCAUUCCCC.................... l=21 a=16
................................................................................................UCGGACCAGGaUUCAUUCCCC.................... l=21 a=8
................................................................................................UCGGACCAGGgUUCAUUCCCC.................... l=21 a=2
................................................................................................UCGGACCAGGnUUCAUUCCCC.................... l=21 a=2
................................................................................................UCGGACCAGGuUUCAUUCCCC.................... l=21 a=3
................................................................................................UCGGACCAGaCUUCAUUCCCC.................... l=21 a=3
................................................................................................UCGGACCAGcCUUCAUUCCCC.................... l=21 a=14
................................................................................................UCGGACCAGnCUUCAUUCCCC.................... l=21 a=2
................................................................................................UCGGACCAGuCUUCAUUCCCC.................... l=21 a=8
................................................................................................UCGGACCAaGCUUCAUUCCCC.................... l=21 a=3
................................................................................................UCGGACCAcGCUUCAUUCCCC.................... l=21 a=3
................................................................................................UCGGACCAnGCUUCAUUCCCC.................... l=21 a=4
................................................................................................UCGGACCAuGCUUCAUUCCCC.................... l=21 a=12
................................................................................................UCGGACCcGGCUUCAUUCCCC.................... l=21 a=11
................................................................................................UCGGACCgGGCUUCAUUCCCC.................... l=21 a=5
................................................................................................UCGGACCnGGCUUCAUUCCCC.................... l=21 a=2
................................................................................................UCGGACCuGGCUUCAUUCCCC.................... l=21 a=1
................................................................................................UCGGACaAGGCUUCAUUCCCC.................... l=21 a=8
................................................................................................UCGGACgAGGCUUCAUUCCCC.................... l=21 a=2
................................................................................................UCGGACnAGGCUUCAUUCCCC.................... l=21 a=2
................................................................................................UCGGACuAGGCUUCAUUCCCC.................... l=21 a=3
................................................................................................UCGGAaCAGGCUUCAUUCCCC.................... l=21 a=5
................................................................................................UCGGAgCAGGCUUCAUUCCCC.................... l=21 a=4
................................................................................................UCGGAuCAGGCUUCAUUCCCC.................... l=21 a=7
................................................................................................UCGGcCCAGGCUUCAUUCCCC.................... l=21 a=9
................................................................................................UCGGgCCAGGCUUCAUUCCCC.................... l=21 a=3
................................................................................................UCGGuCCAGGCUUCAUUCCCC.................... l=21 a=3
................................................................................................UCGaACCAGGCUUCAUUCCCC.................... l=21 a=3
................................................................................................UCGcACCAGGCUUCAUUCCCC.................... l=21 a=5
................................................................................................UCGnACCAGGCUUCAUUCCCC.................... l=21 a=2
................................................................................................UCGuACCAGGCUUCAUUCCCC.................... l=21 a=17
................................................................................................UCaGACCAGGCUUCAUUCCCC.................... l=21 a=7
................................................................................................UCcGACCAGGCUUCAUUCCCC.................... l=21 a=3
................................................................................................UCuGACCAGGCUUCAUUCCCC.................... l=21 a=11
................................................................................................UaGGACCAGGCUUCAUUCCCC.................... l=21 a=4
................................................................................................UgGGACCAGGCUUCAUUCCCC.................... l=21 a=3
................................................................................................UuGGACCAGGCUUCAUUCCCC.................... l=21 a=7
................................................................................................aCGGACCAGGCUUCAUUCCCC.................... l=21 a=6
................................................................................................cCGGACCAGGCUUCAUUCCCC.................... l=21 a=3
................................................................................................gCGGACCAGGCUUCAUUCCCC.................... l=21 a=5
...............................................................................................UUCGGACCAGGCUUCAUUC....................... l=19 a=1
...............................................................................................UUCGGACCAGGCUUCAUUCC...................... l=20 a=40
...............................................................................................UUCGGACCAGGCUUCAUUCCC..................... l=21 a=1629
...............................................................................................UUCGGACCAGGCUUCAUUCCCC.................... l=22 a=373
...............................................................................................UUCGGACCAGGCUUCAUUCCCa.................... l=22 a=2
...............................................................................................UUCGGACCAGGCUUCAUUaC...................... l=20 a=1
...............................................................................................UUCGGACCAGGCUUCAcUCCC..................... l=21 a=1
...............................................................................................UUCGGACCAGGCcUCAUUCCC..................... l=21 a=1
...............................................................................................UUCGGACCAGGCcUCAUUCCCC.................... l=22 a=1
...............................................................................................UUCGGACCAGGaUUCAUUCCC..................... l=21 a=1
...............................................................................................UUCGGACCAGGuUUCAUUCCC..................... l=21 a=1
...............................................................................................UUCGGACCAGcCUUCAUUCCC..................... l=21 a=1
...............................................................................................UUCGGACCAaGCUUCAUUCCC..................... l=21 a=1
...............................................................................................UUCGGACCAuGCUUCAUUCCC..................... l=21 a=1
...............................................................................................UUCGGACaAGGCUUCAUUCCC..................... l=21 a=2
...............................................................................................UUCGGuCCAGGCUUCAUUCCC..................... l=21 a=1
..............................................................................................CUUCGGACCAGGCUUCAUUCC...................... l=21 a=37
..............................................................................................CUUCGGACCAGGCUUCAUUCCCC.................... l=23 a=3
..............................................................................................gUUCGGACCAGGCUUCAUUCCCC.................... l=23 a=1
.............................................................................................ACUUCGGACCAGGCUUCAUUCCCC.................... l=24 a=1
............................................................................................GACUUCGGACCAGGCUUCAUUCCC..................... l=24 a=1
...........................................................................................AGACUUCGGACCAGGCUUCAUUCC...................... l=24 a=21
..........................................................................................AAGACUUCGGACCAGGCUUCAUUCC...................... l=25 a=1
......................AAUGUUGGCUGGCUCGAGGCU.............................................................................................. l=21 a=15
.....................GAAUGUUGGCUGGCUCGAG................................................................................................. l=19 a=3
.....................GAAUGUUGGCUGGCUCGAGG................................................................................................ l=20 a=3
.....................GAAUGUUGGCUGGCUCGAGGC............................................................................................... l=21 a=153
.....................GAAUGUUGGCUGGCUCGAGGCU.............................................................................................. l=22 a=1
.....................GAAUGUUGGCUGGCUCGAGGu............................................................................................... l=21 a=1
.....................GgAUGUUGGCUGGCUCGAGGC............................................................................................... l=21 a=1
<<<<<<<<<<<<<<<<<<<<<<<<<<<<<<<<<<<<<<<<<<<<<<<<<<<<<<<<<<<<<<<<<<<<<<<<<<<<<<<<<<<<<<<<<<<<<<<<<<CCUGGUCCGAAGUAAGGGGAGUUU<<<<<<<<<<<<<<< l=24 a=1
<<<<<<<<<<<<<<<<<<<<<<<<<<<<<<<<<<<<<<<CCGAAAAUUGUUAACUUUCAAGUA<<<<<<<<<<<<<<<<<<<<<<<<<<<<<<<<<<<<<<<<<<<<<<<<<<<<<<<<<<<<<<<<<<<<<<<<<< l=24 a=1
<<<<<<<<<<<<<<<<<<<<<<<<<<<<<<<<<<<<<<UCCGAAAAUUGUUAACUUUCAAGU<<<<<<<<<<<<<<<<<<<<<<<<<<<<<<<<<<<<<<<<<<<<<<<<<<<<<<<<<<<<<<<<<<<<<<<<<<< l=24 a=2
