# Supplementary material for: Identification and profiling of narrow-leafed lupin (Lupinus angustifolius) microRNAs during seed development
Source: BMC Genomics. 2019 Feb 14;20:135. doi: 10.1186/s12864-019-5521-8 (PMC6376761; doi:10.1186/s12864-019-5521-8)
Supplement: Supplementary file 1 — ShortStack annotation of the predicted miRNA loci. (ZIP 41 kb) [file 12864_2019_5521_MOESM1_ESM.zip › miRNA_StarSequences/Cluster_92781_Y.txt]

Cluster_92781 Original Location: Scaffold_94_15:916791-916877 Displayed Location: Scaffold_94_15:916771-916892 Strand: +

AGAGUAUGGAAGAAUCUGUUAAGCUCAGGAGGGAUAGCGCCGCCACGAUACUAAUGAUUUUAUCAUAGUACUAUCCUUUGGCGCUGUCCAUCCUGAGUUUCACGGCUUCUUCUUACUGUUUA
))((((.(((((((.((((.((((((((((.(((((((((((....(((((((.((((...)))))))))...))...))))))))))).)))))))))).)))).))))))))))).....
....................AAGCUCAGGAGGGAUAGCGCC................................................................................. miRNA l=21 a=8
.................................................................................CGCUGUCCAUCCUGAGUUUCA.................... miRNA-star l=21 a=1

......................................................................................UCCAUCCUGAGUUUCACGGCU............... l=21 a=2
.................................................................................CGCUGUCCAUCCUGAGUUUC..................... l=20 a=2
<<<<<<<<<<<<<<<<<<<<<<<<<<<<<<<<<<<<<<<<<<<<<<<<<<<<<<<<<<<<<<<<<<<<<<<<<<<<<<<CCGCGACAGGUAGGACUCAAA<<<<<<<<<<<<<<<<<<<<<< l=21 a=1
