# Supplementary material for: Identification and profiling of narrow-leafed lupin (Lupinus angustifolius) microRNAs during seed development
Source: BMC Genomics. 2019 Feb 14;20:135. doi: 10.1186/s12864-019-5521-8 (PMC6376761; doi:10.1186/s12864-019-5521-8)
Supplement: Supplementary file 1 — ShortStack annotation of the predicted miRNA loci. (ZIP 41 kb) [file 12864_2019_5521_MOESM1_ESM.zip › miRNA_StarSequences/Cluster_93342_Y.txt]

Cluster_93342 Original Location: Scaffold_95_88:201776-201867 Displayed Location: Scaffold_95_88:201764-201879 Strand: +

AGAUGAAAAAUUAUUUGUUAUUCGUUUGUGUGCAGACUCUGCCAUGGUAAGAUAGUAUUUAUCAAAAUCAGCUGCAGAGUCUGCCACAAAAGAAUACCAAAGAGUUUUUCUGCUUU
....((((((((.((((.(((((.((((((.(((((((((((..((((..((((.....))))...))))...))))))))))))))))).))))).)))).))))))))))))).
....................UUCGUUUGUGUGCAGACUCUGC.......................................................................... miRNA l=22 a=72
...........................................................................AGAGUCUGCCACAAAAGAAUA.................... miRNA-star l=21 a=1

.....................................................................................ACAAAAGAAUACCAAAGAG............ l=19 a=1
................................................................................CUGCCACAAAAGAAUACCAAAGAG............ l=24 a=2
...............................................................................UCUGCCACAAAAGAAUACCAAAGA............. l=24 a=1
...........................................................................AGAGUCUGCCACAAAAGA....................... l=18 a=1
....................UUCGUUUGUGUGCAGACU.............................................................................. l=18 a=2
....................UUCGUUUGUGUGCAGACUCU............................................................................ l=20 a=1
....................UUCGUUUGUGUGCAGACUCUG........................................................................... l=21 a=1
....................UUCGUUUGUGUGCAGACUCUu........................................................................... l=21 a=1
....................UUCGUUUGUGcGCAGACUCUGC.......................................................................... l=22 a=1
...................AUUCGUUUGUGUGCAGACUC............................................................................. l=20 a=1
..................UAUUCGUUUGUGUGCAGA................................................................................ l=18 a=1
..................UAUUCGUUUGUGUGCAGACU.............................................................................. l=20 a=1
..................UAUUCGUUUGUGUGCAGACUCU............................................................................ l=22 a=33
.............UUUGUUAUUCGUUUGUGUGCAGA................................................................................ l=23 a=1
.............UUUGUUAUUCGUUUGUGUGCAGACU.............................................................................. l=25 a=1
............AUUUGUUAUUCGUUUGUGU..................................................................................... l=19 a=7
............AUUUGUUAUUCGUUUGUGUGCA.................................................................................. l=22 a=2
............AUUUGUUAUUCGUUUGUGUGCAG................................................................................. l=23 a=1
............AUUUGUUAUUCGUUUGUGUGCAGA................................................................................ l=24 a=2
............AUUUGUUAUUCGUUUGUGUGCAGAC............................................................................... l=25 a=3
............AUUUGUUAUUCGUUUGUGUGCAGACU.............................................................................. l=26 a=1
............AUUUGUUAUUCGUUUGUGUGCu.................................................................................. l=22 a=1
............AUUUGUUAUUCGUUUGUGUa.................................................................................... l=20 a=1
<<<<<<<<<<<<<<<<<<<<<<<<<<<<<<<<<<<<<<<<<<<<<<<<<<<<<<<<<<<<<<<<<<<<<<<<<CGUCUCAGACGGUGUUUUCUU<<<<<<<<<<<<<<<<<<<<<< l=21 a=1
