# Supplementary material for: Identification and profiling of narrow-leafed lupin (Lupinus angustifolius) microRNAs during seed development
Source: BMC Genomics. 2019 Feb 14;20:135. doi: 10.1186/s12864-019-5521-8 (PMC6376761; doi:10.1186/s12864-019-5521-8)
Supplement: Supplementary file 2 — Table S1. qPCR and 5′ RLM-RACE primer sequences. (XLSX 14 kb) [file 12864_2019_5521_MOESM2_ESM.xlsx]

## Sheet: qPCR primers
	Sequence (5' → 3')
Reverse Universal	GCGAGCACAGAATTAATACGAC
Random RNA Forward primer	TTAAGGCACGCGGTGAATGCCA
miR156/157	TGACAGAAGAGAGTGAGCAC
miR166	TCGGACCAGGCTTCATTCCCC
miR164	TGGAGAAGCAGGGCACGTGCA
miR399	TGCCAAAGGAGATTTGTCCTG
mir1507	CCTCGTTCCATACATCATCTAG
miR396	TTCCACAGCTTTCTTGAACTT

## Sheet: RACE primers
miRNA	Target gene id	Description	Sequence (5' → 3')
		Adaptor forward primer	CGACTGGAGCACGAGGACACTGA
		Adaptor nested forward primer	GGACACTGACATGGACTGAAGGAGTA
miR399	Lup029358.1	RT primer	CTGCAATCAATTCCGTTGTC
	Lup029358.1	RACE primer	CGTCGCCATAAACAAATGTC
	Lup029358.1	RACE nested primer	GTCTGAGTCGGAATCGGTCA
miR166	Lup000148.1	RT primer	TTTGATATACCTTCCAAGCAACAA
	Lup000148.1	RACE primer	CAAATCCATATGATCAACAATGTG
	Lup000148.1	RACE nested primer	TTGGACCATTTTGAGTATTTTTAAG
miR159	Lup032338.1	RT primer	AGAACCAAAGCCCCATACCT
	Lup032338.1	RACE primer	GAAGGTCTGATCGGGTGGTGT
	Lup032338.1	RACE nested primer	ATGGTCTTCCCATTCCGTCT
NovmiRNA10	Lup009604.1	RT primer	CACTTACTTAATTGGAAGGGTCAGA
	Lup009604.1	RACE primer	GTGCAAAAGCACACGAACTT
	Lup009604.1	RACE nested primer	TGCTATATATGGGATTATACCGAAA
NovmiRNA16	Lup014391.1	RT primer	TGGCTGTTGGCTTATTCACA
	Lup014391.1	RACE primer	CTGCATACTGTGGGACATGG
	Lup014391.1	RACE nested primer	CCAGAGAGTCGACAAGACAGC
NovmiRNA17	Lup032968.1	RT primer	GACTTAGGGTAAGGTTTTGTTGC
	Lup032968.1	RACE primer	TTGATCTGGGTTTCTCCCTTT
	Lup032968.1	RACE nested primer	CAGGATCATCTTTACTGCACCA
NovmiRNA08	Lup032009.1	RT primer	GCAACCCTAGTTGCCATCTC
	Lup032009.1	RACE primer	GGGCAACCCTCTCAACAACT
	Lup032009.1	RACE nested primer	ATTCGAAGAACATGGGGACT
NovmiRNA02	Lup023564.1	RT primer	TTCTAAGATCTTCAGTAGCCTGTGA
	Lup023564.1	RACE primer	AACTGAGACTGGAATTTCTGGA
	Lup023564.1	RACE nested primer	CACATCAGATGCAGCGTTCT
NovmiRNA04a	Lup008195.1	RT primer	GCCAAATCCAAGGAAACAAG
	Lup008195.1	RACE primer	CCAACAACTTGGAGCCCTTA
	Lup008195.1	RACE nested primer	CAAGGCATCTACCAAGCAAA
NovmiRNA11	Lup026751.1	RT primer	CACCTTTGGCTTGAATGGTT
	Lup026751.1	RACE primer	GAGACTGCGCCTTCAGAATC
	Lup026751.1	RACE nested primer	CGTACTGAGCGGTAGCATCC
NovmiRNA12	Lup017438.1	RT primer	GATTCCTCAGCTGCTGCTTT
	Lup017438.1	RACE primer	CTTTCAGCTCCCTAGCCTCA
	Lup017438.1	RACE nested primer	CCATAAGAATCAGAGCAGAACTCA
NovmiRNA12	Lup009802.1	RT primer	CGTAGGAACCAGTTGCCAAT
	Lup009802.1	RACE primer	TTCGAGCTGTTGAATCTCCA
	Lup009802.1	RACE nested primer	GAGATCTCCATTGGCTCAGG
NovmiRNA17	Lup019062.1	RT primer	CTTCGCCTCATCGTCTTCAT
	Lup019062.1	RACE primer	CTTTGGGCTCTCAGGTTCAG
	Lup019062.1	RACE nested primer	TGGCAAACCTAATGATGCTG
NovmiRNA17	Lup019061.1	RT primer	TTTGCGTGTCAGCAATCCTA
	Lup019061.1	RACE primer	CTTTGGGCTCTCAGGTTCAG
	Lup019061.1	RACE nested primer	TGGCAAACCTAATGATGCTG
NovmiRNA18	Lup014502.1	RT primer	CCAATCTGCAGGACAACCAT
	Lup014502.1	RACE primer	CCTCTGTGAACTCCTGATTTGAG
	Lup014502.1	RACE nested primer	TCTTGCTTCTGCCCACTACC
NovmiRNA18	Lup005359.1	RT primer	GCAAATGCCTTGTCCTGAAT
	Lup005359.1	RACE primer	ATATGGCTCTGCTGCTTTGC
	Lup005359.1	RACE nested primer	TGACAAAGGAACCAACAGCTT
