# Supplementary material for: Identification and profiling of narrow-leafed lupin (Lupinus angustifolius) microRNAs during seed development
Source: BMC Genomics. 2019 Feb 14;20:135. doi: 10.1186/s12864-019-5521-8 (PMC6376761; doi:10.1186/s12864-019-5521-8)
Supplement: Supplementary file 3 — Table S2. List of AGO- and DCL-like genes identified in the narrow-leafed lupin cultivar Tanjil reference genome assembly. (XLSX 10 kb) [file 12864_2019_5521_MOESM3_ESM.xlsx]

## Sheet:  AGO gene ids
Gene ID	Gene Accession	Protein Annotation	InterPro Number	InterPro Term
LaAGO1a	Lup004611.2	AGO1	IPR003100	Argonaute/Dicer protein, PAZ
LaAGO1b	Lup016106.1	AGO1	IPR003100	Argonaute/Dicer protein, PAZ
LaAGO1c	Lup031003.1	AGO1	IPR003100	Argonaute/Dicer protein, PAZ
LaAGO2a	Lup028137.1	AGO2	IPR003100	Argonaute/Dicer protein, PAZ
LaAGO2b	Lup031787.1	AGO2	IPR003100	Argonaute/Dicer protein, PAZ
LaAGO4a	Lup000722.1	AGO4	IPR003100	Argonaute/Dicer protein, PAZ
LaAGO4b	Lup011112.1	AGO4	IPR003100	Argonaute/Dicer protein, PAZ
LaAGO4c	Lup018977.2	AGO4	IPR003100	Argonaute/Dicer protein, PAZ
LaAGO4d	Lup019765.1	AGO4	IPR003100	Argonaute/Dicer protein, PAZ
LaAGO5a	Lup003201.1	AGO5	IPR003100	Argonaute/Dicer protein, PAZ
LaAGO5b	Lup023627.1	AGO5	IPR003100	Argonaute/Dicer protein, PAZ
LaAGO6	Lup020864.3	AGO6	IPR003100	Argonaute/Dicer protein, PAZ
LaAGO7	Lup006726.1	AGO7	IPR003100	Argonaute/Dicer protein, PAZ
LaAGO10a	Lup004032.1	AGO10-like	IPR003100	Argonaute/Dicer protein, PAZ
LaAGO10b	Lup011845.1	AGO10-like	IPR003100	Argonaute/Dicer protein, PAZ
LaAGO12	Lup018537.1	AGO10-like	IPR003100	Argonaute/Dicer protein, PAZ

## Sheet:  DCL gene ids
Gene ID	Gene Accession	Protein Annotation	InterPro Number	InterPro Term
LaDCL1	Lup002532.1	DCL1	IPR003100	Argonaute/Dicer protein, PAZ
LaDCL2a	Lup027093.1	DCL2	IPR003100	Argonaute/Dicer protein, PAZ
LaDCL2b	Lup031805.1	DCL2	IPR003100	Argonaute/Dicer protein, PAZ
LaDCL2c	Lup014391.1	DCL2	IPR003100	Argonaute/Dicer protein, PAZ
LaDCL3a	Lup030675.1	DCL3	IPR003100	Argonaute/Dicer protein, PAZ
LaDCL3b	Lup027883.1	DCL3	-
LaDCL4	Lup013370.1	DCL4	IPR003100	Argonaute/Dicer protein, PAZ
