# Supplementary material for: Identification and profiling of narrow-leafed lupin (Lupinus angustifolius) microRNAs during seed development
Source: BMC Genomics. 2019 Feb 14;20:135. doi: 10.1186/s12864-019-5521-8 (PMC6376761; doi:10.1186/s12864-019-5521-8)
Supplement: Supplementary file 5 — Table S3. List of the genomic locations of conserved and novel miRNAs. (XLSX 14 kb) [file 12864_2019_5521_MOESM5_ESM.xlsx]

## Sheet: Sheet1
miRNA	miRNA Family	Scaffold location (assembly version v1.0)	Sequence	NLL Pseudochromosome	Scaffold Size	Lgstart	Lgstop	Orientation	Pseudochromosome Start	Pseudochromosome stop	Location
Lan-miR-1507a	miR1507	Scaffold_24_1:1525561-1525719	CCUCGUUCCAUACAUCAUCUAG	NLL-01	3021772	20172271	23194042	+	21697832	21697990	Intergenic
Lan-miR-1507b		Scaffold_56:1091677-1091814	UCUCACUCCAUACAUCGUCUCG	NLL-12	2626859	16438843	19065701	+	17530520	17530657	Genic; 771bp downstream of Lup026196.1
Lan-miR-1511	miR1511	Scaffold_14_1:1672129-1672224	AACCAGGCUCUGAUACCAUGA	NLL-17	4080978	15969618	20050595	+	17641747	17641842	Intergenic
Lan-miR-156a-1	miR156	Scaffold_23:1019283-1019373	UGACAGAAGAGAGUGAGCAC	NLL-14	4089732	12162046	16251777	-	15232405	15232495	Intergenic
Lan-miR-156a-2		Scaffold_24_1:1546940-1547026	UGACAGAAGAGAGUGAGCAC	NLL-01	3021772	20172271	23194042	+	21719211	21719297	Intergenic
Lan-miR-156a-3		Scaffold_166_14:63382-63466	UUGACAGAAGAGAGUGAGCAC	NLL-15	701103	18986317	19687419	-	19623954	19624038	Intergenic
Lan-miR-156b		Scaffold_33:2890279-2890538	UUGACAGAAGAGAGAGAGCAC	NLL-02	3303442	21394211	24697652	+	24284490	24284749	Intergenic
Lan-miR-157	miR157	Scaffold_347:76018-76134	UUGACAGAAGAUAGAGAGCAC	NLL-05	490380	23975795	24466174	-	24390041	24390157	Intergenic
Lan-miR-159-1	mir159	Scaffold_42_76:293925-294101	UUUGGAUUGAAGGGAGCUCU	NLL-06	553120	9465616	10018735	+	9759541	9759717	Intergenic
Lan-miR-159-2		Scaffold_122_37:106935-107104	UUUGGAUUGAAGGGAGCUCU	NLL-17	208321	11236411	11444731	+	11343346	11343515	Intergenic
Lan-miR-159-3		Scaffold_416:58038-58209	UUUGGAUUGAAGGGAGCUCU	Not on a pchr							Intergenic
Lan-miR-162-1	miR162	Scaffold_24_1:803070-803147	UCGAUAAACCUCUGCAUCCAG	NLL-01	3021772	20172271	23194042	+	20975341	20975418	Intergenic
Lan-miR-162-2		Scaffold_56:1749922-1750000	UCGAUAAACCUCUGCAUCCAG	NLL-12	2626859	16438843	19065701	+	18188765	18188843	Intergenic
Lan-miR-164-1	miR164	Scaffold_3_382:600977-601066	UGGAGAAGCAGGGCACGUGCA	NLL-20	1587497	3137910	4725406	+	3738887	3738976	Intergenic
Lan-miR-164-2		Scaffold_40_1:135439-135578	UGGAGAAGCAGGGCACGUGCA	NLL-16	2300687	17539856	19840542	+	17675295	17675434	Intergenic
Lan-miR-164-3		Scaffold_43:1566397-1566711	UGGAGAAGCAGGGCACGUGCA	NLL-02	2940852	225261	3166112	+	1791658	1791972	Intergenic
Lan-miR-166-1	miR166	Scaffold_14_1:1049417-1049545	UCGGACCAGGCUUCAUUCCCC	NLL-17	4080978	15969618	20050595	+	17019035	17019163	Intergenic
Lan-miR-166-2		Scaffold_75_81:26353-26441	UCGGACCAGGCUUCAUUCCCC	NLL-12	89836	13869417	13959252	-	13932812	13932900	Intergenic
Lan-miR-166-3		Scaffold_75_81:26549-26680	UCGGACCAGGCUUCAUUCCCC	NLL-12	89836	13869417	13959252	-	13932573	13932704	Intergenic
Lan-miR-166-4		Scaffold_84:15176-15316	UCGGACCAGGCUUCAUUCCCC	NLL-01	1866574	25788576	27655149	+	25803752	25803892	Intergenic
Lan-miR-166-5		Scaffold_112_9:89703-89800	UCGGACCAGGCUUCAUUCCCC	NLL-01	599773	33632016	34231788	-	34141989	34142086	Intergenic
Lan-miR-166-6		Scaffold_205:416775-417037	UCGGACCAGGCUUCAUUCCCC	NLL-16	946239	19840643	20786881	-	20369845	20370107	Intergenic
Lan-miR-166-7		Scaffold_211:92403-92516	UCGGACCAGGCUUCAUUCCCC	NLL-11	922498	4972272	5894769	+	5064675	5064788	Intergenic
Lan-miR-166-8		Scaffold_214:184166-184347	UCGGACCAGGCUUCAUUCCCC	NLL-08	909555	8441217	9350771	-	9166425	9166606	Intergenic
Lan-miR-166-9		Scaffold_384:367108-367321	UCGGACCAGGCUUCAUUCCCC	NLL-09	403294	16873515	17276808	-	16909488	16909701	Intergenic
Lan-miR-167a	miR167	Scaffold_13_17:116311-116381	AUUAGAUCAUGUGGCAGUUUCACC	NLL-04	1126901	26207075	27333975	+	26323386	26323456	Intergenic
Lan-miR-167b		Scaffold_28_51:550481-550563	UGAAGCUGCCAGCAUGAUCUGA	NLL-20	1526708	4725507	6252214	-	5701652	5701734	Intergenic
Lan-miR-167c		Scaffold_562:8600-8671	UGAAGCUGCCAGCAUGAUCUUA	NLL-20	85501	1	85501	-	76831	76902	Intergenic
Lan-miR-168	miR168	Scaffold_53:393759-393871	UCGCUUGGUGCAGGUCGGGAA	NLL-17	2715892	3298265	6014156	+	3692024	3692136	Intergenic
Lan-miR-319	miR319	Scaffold_328:212542-212615	UUUGGACUGAAGGGAGCUCCU	NLL-14	556892	5547646	6104537	-	5891923	5891996	Intergenic
Lan-miR-390-1	miR390	Scaffold_94_15:916791-916877	AAGCUCAGGAGGGAUAGCGCC	NLL-09	1483882	18584282	20068163	+	19501073	19501159	Intergenic
Lan-miR-390-2		Scaffold_232:453780-453886	AAGCUCAGGAGGGAUAGCGCC	NLL-12	854722	3522210	4376931	-	3923046	3923152	Intergenic
Lan-miR-393	mirR393	Scaffold_73:439631-439729	AUCAUGCUAUCCCUUUGGAUU	NLL-11	2126983	1	2126983	-	1687255	1687353	Intergenic
Lan-miR-396a-1	miR396	Scaffold_24_1:1251989-1252099	UUCCACAGCUUUCUUGAACUG	NLL-01	3021772	20172271	23194042	+	21424260	21424370	Intergenic
Lan-miR-396a-2		Scaffold_28_10:16613-16706	UUCCACAGCUUUCUUGAACUG	Not on a pchr							Intergenic
Lan-miR-396b-1		Scaffold_24_1:1243559-1243896	UUCCACAGCUUUCUUGAACUU	NLL-01	3021772	20172271	23194042	+	21415830	21416167	Intergenic
Lan-miR-396b-2		Scaffold_56:1360367-1360458	UUCCACAGCUUUCUUGAACUU	NLL-12	2626859	16438843	19065701	+	17799210	17799301	Intergenic
Lan-miR-396b-3		Scaffold_154_72:424217-424325	UUCCACAGCUUUCUUGAACUU	NLL-01	607596	1610625	2218220	-	1793896	1794004	Intergenic
Lan-miR-398	miR398	Scaffold_73:1163532-1163624	CGUGUUCUCAGGUCGCCCCUG	NLL-11	2126983	1	2126983	-	963360	963452	Genic; 403 bp downstream of Lup029582.1
Lan-miR-399a	miR399	Scaffold_27_10:3938-4026	GGGCACAUCUCUUUUGGCAAU	Not on a pchr							Intergenic
Lan-miR-399b		Scaffold_13_17:180470-180547	UGCCAAAGGAGAGUUGCCCUG	NLL-04	1126901	26207075	27333975	+	26387545	26387622	Genic; 894 bp downstream of Lup004664.1
Lan-miR-399c		Scaffold_40_1:2272903-2273002	UGCCAAAGGAGAUUUGUCCUG	NLL-16	2300687	17539856	19840542	+	19812759	19812858	Intergenic
Lan-miR-403	miR403	Scaffold_115_1:411013-411215	UUAGAUUCACGCACAAACUUG	NLL-08	1260781	5238074	6498854	-	6087640	6087842	Intergenic
NovmiR01	-	Scaffold_2_412:1857797-1857926	ACAACGUAUGAGACAAGAUCU	NLL-11	2201776	32985999	35187774	+	34843796	34843925	Genic; In intron 1 of Lup010468.1
NovmiR02	-	Scaffold_54_50:762283-762384	CCACUUCUUUCAAACAGGCCC	NLL-04	879210	15651925	16531134	+	16414208	16414309	Genic; In intron 2 of Lup025767.2
NovmiR03	-	Scaffold_60_104:6844-7014	AAAGAAGUGUAGGACAACAGAUGU	Not on a pchr							Genic; 699 bp upstream of Lup027349.1
NovmiR04	-	Scaffold_66_204:47747-47849	UUGCCUUAUUGAGUUUGAGUUG	NLL-20	140568	11676468	11817035	+	11724215	11724317	Intergenic
NovmiR05	-	Scaffold_75_88:63943-64304	UCACUCCAACUUUGACCUUCU	NLL-08	436748	10751542	11188289	+	10815485	10815846	Intergenic
NovmiR06	-	Scaffold_95_88:201776-201867	UUCGUUUGUGUGCAGACUCUGC	NLL-07	771622	9947897	10719518	+	10149673	10149764	Intergenic
NovmiR07	-	Scaffold_117:636044-636156	AGCGUAAACUGAUUAACCAAGGGU	NLL-04	1477787	13982512	15460298	+	14618556	14618668	Genic; 62 bp downstream of Lup002843.1
NovmiR08	-	Scaffold_154_72:75651-75880	AGAGGUGUAUGGCACAAGAGA	NLL-01	607596	1610625	2218220	-	2142341	2142570	Genic; In intron 10 of Lup006958.1
NovmiR09	-	Scaffold_221_1:266662-266818	UAGGUCAAAAAUGGAGUGAUG	NLL-20	711979	18431377	19143355	-	18876538	18876694	Intergenic
NovmiR10	-	Scaffold_221_1:662328-662414	UGUCGCAGGAGUGAUAGUACC	NLL-20	711979	18431377	19143355	-	18480942	18481028	Intergenic
NovmiR11	-	Scaffold_256:144745-144827	UCCGUGUAUUUGUACAAUAUC	NLL-12	761296	1	761296	+	144746	144828	Genic; In intron 1 of Lup014207.1
NovmiR12	-	Scaffold_460:184017-184178	CUGCAUGUUGUCUUUGGCCACC	NLL-09	232293	12453577	12685869	+	12637594	12637755	Intergenic
NovmiR13	-	Scaffold_162_2:128835-128917	UGGACAACGACGAUCUUCGCC	NLL-17	430240	20869641	21299880	+	20998476	20998558	Genic; in exon 1 of Lup007660.1
