# Supplementary material for: Identification and profiling of narrow-leafed lupin (Lupinus angustifolius) microRNAs during seed development
Source: BMC Genomics. 2019 Feb 14;20:135. doi: 10.1186/s12864-019-5521-8 (PMC6376761; doi:10.1186/s12864-019-5521-8)
Supplement: Supplementary file 6 — Table S4. List of the target annotations for the conserved miRNAs. (XLSX 13 kb) [file 12864_2019_5521_MOESM6_ESM.xlsx]

## Sheet: Sheet1
miRNA_Acc.	Target_Acc.	Target gene description
Lan-miR-1507a	Lup010318.1	SBP-box transcription factor
Lan-miR-1507a	Lup012691.2	Histone chaperone domain CHZ
Lan-miR-1507b	Lup000521.1	SBP-box transcription factor
Lan-miR-1507b	Lup006503.1	cysteine peptidase
Lan-miR-156a-1	Lup000521.1	SBP-box transcription factor
Lan-miR-156a-1	Lup002897.1	Plant organelle RNA recognition (PORR) domain protein
Lan-miR-156a-1	Lup003383.1	SWI/SNF complex subunit SWI3D
Lan-miR-156a-1	Lup006503.1	cysteine peptidase
Lan-miR-156a-1	Lup006877.1	SBP-box transcription factor
Lan-miR-156a-1	Lup007292.1	GROWTH-REGULATING FACTOR (GRF) transcription factors
Lan-miR-156a-1	Lup010318.1	SBP-box transcription factor
Lan-miR-156a-1	Lup011577.1	Ufm1-specific protease
Lan-miR-156a-1	Lup012022.1	GROWTH-REGULATING FACTOR (GRF) transcription factors
Lan-miR-156a-1	Lup012691.2	Histone chaperone domain CHZ
Lan-miR-156a-1	Lup013108.1	F-box protein SKIP28
Lan-miR-156a-1	Lup013283.1	SBP-box transcription factor
Lan-miR-156a-1	Lup014743.1	Protein TrpH
Lan-miR-156a-1	Lup020002.1	DNA (cytosine-5-)-methyltransferase
Lan-miR-156a-1	Lup024581.1	Protein SPIRRIG
Lan-miR-156a-1	Lup026088.2	SBP-box transcription factor
Lan-miR-156a-1	Lup027512.1	SBP-box transcription factor
Lan-miR-156a-1	Lup032196.1	SBP-box transcription factor
Lan-miR-156a-2	Lup000521.1	SBP-box transcription factor
Lan-miR-156a-2	Lup006503.1	cysteine peptidase
Lan-miR-156a-2	Lup006877.1	SBP-box transcription factor
Lan-miR-156a-2	Lup007292.1	GROWTH-REGULATING FACTOR (GRF) transcription factors
Lan-miR-156a-2	Lup012022.1	GROWTH-REGULATING FACTOR (GRF) transcription factors
Lan-miR-156a-2	Lup013283.1	SBP-box transcription factor
Lan-miR-156a-2	Lup014743.1	Protein TrpH
Lan-miR-156a-2	Lup017404.1	Serine carboxypeptidase-like 35
Lan-miR-156a-2	Lup020002.1	DNA (cytosine-5-)-methyltransferase
Lan-miR-156a-2	Lup026088.2	SBP-box transcription factor
Lan-miR-156a-2	Lup027512.1	SBP-box transcription factor
Lan-miR-156a-3	Lup006877.1	SBP-box transcription factor
Lan-miR-156a-3	Lup010318.1	SBP-box transcription factor
Lan-miR-156a-3	Lup013283.1	SBP-box transcription factor
Lan-miR-156a-3	Lup015128.1	Uncharacterised protein
Lan-miR-156a-3	Lup020002.1	DNA (cytosine-5-)-methyltransferase
Lan-miR-156a-3	Lup027512.1	SBP-box transcription factor
Lan-miR-156a-3	Lup032775.1	ADP-ribosylation factor GTPase-activating protein
Lan-miR-156b	Lup006877.1	SBP-box transcription factor
Lan-miR-156b	Lup009433.1	H+-transporting ATPase
Lan-miR-156b	Lup014748.1	alpha-1,4-galacturonosyltransferase
Lan-miR-156b	Lup018387.1	SWI/SNF-related matrix-associated actin-dependent regulator of chromatin subfamily A member 5
Lan-miR-156b	Lup023580.1	Zinc finger protein
Lan-miR-156b	Lup024295.1	T-complex protein 11-like
Lan-miR-156b	Lup027512.1	SBP-box transcription factor
Lan-miR-156b	Lup028379.1	Protein HUA2-like
Lan-miR-156b	Lup029358.1	Ubiquitin-conjugating E2 enzyme
Lan-miR-157	Lup010318.1	SBP-box transcription factor
Lan-miR-157	Lup015128.1	Uncharacterised protein
Lan-miR-157	Lup015612.1	pre-mRNA-splicing factor 38A
Lan-miR-157	Lup016234.1	Ring finger protein
Lan-miR-157	Lup016257.1	MYB transcription factor
Lan-miR-157	Lup030106.1	Putative sulfate transporter
Lan-miR-157	Lup032338.1	MYB transcription factor
Lan-miR-159-1	Lup007292.1	GROWTH-REGULATING FACTOR (GRF) transcription factors
Lan-miR-159-1	Lup014743.1	Protein TrpH
Lan-miR-159-1	Lup014748.1	alpha-1,4-galacturonosyltransferase
Lan-miR-159-1	Lup022466.1	Zinc finger, RING-type
Lan-miR-159-1	Lup023580.1	Zinc finger protein
Lan-miR-159-1	Lup024295.1	T-complex protein 11-like
Lan-miR-159-1	Lup032351.1	LRR and NB-ARC domain disease resistance protein
Lan-miR-159-2	Lup000521.1	SBP-box transcription factor
Lan-miR-159-2	Lup006503.1	cysteine peptidase
Lan-miR-159-2	Lup012022.1	GROWTH-REGULATING FACTOR (GRF) transcription factors
Lan-miR-159-2	Lup013108.1	F-box protein SKIP28
Lan-miR-159-2	Lup014743.1	Protein TrpH
Lan-miR-159-2	Lup026088.2	SBP-box transcription factor
Lan-miR-159-2	Lup032196.1	SBP-box transcription factor
Lan-miR-159-3	Lup003324.1	Divalent Anion:Na+ Symporter (DASS) Family
Lan-miR-159-3	Lup004166.1	Hypothetical protein
Lan-miR-159-3	Lup009425.1	Transmembrane protein
Lan-miR-159-3	Lup029358.1	Ubiquitin-conjugating E2 enzyme
Lan-miR-164-1	Lup026088.2	SBP-box transcription factor
Lan-miR-164-1	Lup032196.1	SBP-box transcription factor
Lan-miR-164-2	Lup029358.1	Ubiquitin-conjugating E2 enzyme
Lan-miR-164-3	Lup012022.1	GROWTH-REGULATING FACTOR (GRF) transcription factors
Lan-miR-164-3	Lup013108.1	F-box protein SKIP28
Lan-miR-166-4	Lup016257.1	MYB transcription factor
Lan-miR-166-5	Lup030106.1	Putative sulfate transporter
Lan-miR-166-6	Lup013283.1	SBP-box transcription factor
Lan-miR-166-7	Lup000040.1	CRS2-associated factor 1, chloroplastic-like
Lan-miR-166-8	Lup027512.1	SBP-box transcription factor
Lan-miR-166-9	Lup006061.1	Probable cytokinin riboside 5'-monophosphate phosphoribohydrolase LOGL3
Lan-miR-167a	Lup015128.1	Uncharacterised protein
Lan-miR-167b	Lup010318.1	SBP-box transcription factor
Lan-miR-167b	Lup013283.1	SBP-box transcription factor
Lan-miR-167b	Lup027512.1	SBP-box transcription factor
Lan-miR-167c	Lup029358.1	Ubiquitin-conjugating E2 enzyme
Lan-miR-319	Lup006877.1	SBP-box transcription factor
Lan-miR-390-1	Lup016234.1	Ring finger protein
Lan-miR-390-2	Lup027512.1	SBP-box transcription factor
Lan-miR-396a-1	Lup002897.1	Plant organelle RNA recognition (PORR) domain protein
Lan-miR-396a-1	Lup003383.1	SWI/SNF complex subunit SWI3D
Lan-miR-396a-1	Lup011577.1	Ufm1-specific protease
Lan-miR-396a-1	Lup024581.1	Protein SPIRRIG
Lan-miR-396a-1	Lup024618.1	BTB/POZ and MATH domain-containing protein
Lan-miR-396a-1	Lup032712.1	Transmembrane protein
Lan-miR-396a-2	Lup004166.1	Hypothetical protein
Lan-miR-396a-2	Lup005122.1	alanyl-tRNA synthetase
Lan-miR-396a-2	Lup009425.1	Transmembrane protein
Lan-miR-396a-2	Lup010318.1	SBP-box transcription factor
Lan-miR-396a-2	Lup012572.1	Serine/threonine protein kinase
Lan-miR-396a-2	Lup019878.1	UDP-arabinose 4-epimerase 1-like
Lan-miR-396b-1	Lup000521.1	SBP-box transcription factor
Lan-miR-396b-1	Lup006503.1	cysteine peptidase
Lan-miR-396b-1	Lup007292.1	GROWTH-REGULATING FACTOR (GRF) transcription factors
Lan-miR-396b-1	Lup012022.1	GROWTH-REGULATING FACTOR (GRF) transcription factors
Lan-miR-396b-1	Lup014743.1	Protein TrpH
Lan-miR-396b-1	Lup017404.1	Serine carboxypeptidase-like 35
Lan-miR-396b-1	Lup026088.2	SBP-box transcription factor
Lan-miR-396b-2	Lup015128.1	Uncharacterised protein
Lan-miR-396b-2	Lup015612.1	pre-mRNA-splicing factor 38A
Lan-miR-396b-2	Lup017404.1	Serine carboxypeptidase-like 35
Lan-miR-396b-2	Lup028303.1	adenylate kinase
Lan-miR-396b-2	Lup032338.1	MYB transcription factor
Lan-miR-396b-3	Lup000040.1	CRS2-associated factor 1, chloroplastic-like
Lan-miR-396b-3	Lup001189.1	Histone-lysine N-methyltransferase ASHR2
Lan-miR-396b-3	Lup002897.1	Plant organelle RNA recognition (PORR) domain protein
Lan-miR-396b-3	Lup006964.1	Transmembrane 9 superfamily protein
Lan-miR-396b-3	Lup009791.1	Ca2+-transporting ATPase
Lan-miR-396b-3	Lup011577.1	Ufm1-specific protease
Lan-miR-396b-3	Lup012691.2	Histone chaperone domain CHZ
Lan-miR-396b-3	Lup017404.1	Serine carboxypeptidase-like 35
Lan-miR-396b-3	Lup024581.1	Protein SPIRRIG
Lan-miR-399b	Lup003324.1	Divalent Anion:Na+ Symporter (DASS) Family
Lan-miR-399b	Lup029358.1	Ubiquitin-conjugating E2 enzyme
Lan-miR-399c	Lup014748.1	alpha-1,4-galacturonosyltransferase
Lan-miR-399c	Lup015612.1	pre-mRNA-splicing factor 38A
Lan-miR-399c	Lup016234.1	Ring finger protein
Lan-miR-399c	Lup016257.1	MYB transcription factor
Lan-miR-399c	Lup029358.1	Ubiquitin-conjugating E2 enzyme
Lan-miR-399c	Lup030106.1	Putative sulfate transporter
Lan-miR-399c	Lup032338.1	MYB transcription factor
Lan-miR-403	Lup007292.1	GROWTH-REGULATING FACTOR (GRF) transcription factors
