# Supplementary material for: Identification and profiling of narrow-leafed lupin (Lupinus angustifolius) microRNAs during seed development
Source: BMC Genomics. 2019 Feb 14;20:135. doi: 10.1186/s12864-019-5521-8 (PMC6376761; doi:10.1186/s12864-019-5521-8)
Supplement: Supplementary file 7 — Table S5. List of the target annotations for the novel miRNAs. (XLSX 10 kb) [file 12864_2019_5521_MOESM7_ESM.xlsx]

## Sheet: Sheet1
miRNA_Acc.	Target_Acc.	Target gene description
NovmiR01	Lup010653.1	BLOC-1-related complex subunit 8 homolog
NovmiR01	Lup018184.1	molybdate transporter
NovmiR01	Lup011662.1	TMV resistance protein N
NovmiR02	Lup009989.1	putative ADP-ribosylation factor GTPase-activating protein AGD5
NovmiR04	Lup032088.1	cation/H(+) antiporter 18-like
NovmiR04	Lup018000.1	endoglucanase
NovmiR04	Lup029352.1	meiotically up-regulated gene 184
NovmiR04	Lup002069.1	ornithine cyclodeaminase/mu-crystallin
NovmiR04	Lup021869.1	putative lysine-specific demethylase JMJ16
NovmiR05	Lup009050.1	B3 domain-containing protein
NovmiR05	Lup018492.1	transcription factor BIM1-like
NovmiR05	Lup001436.1	Transcription factor MYB90
NovmiR05	Lup031180.1	transcription factor MYB90
NovmiR08	Lup023564.1	kinesin-like protein KIN-5D
NovmiR08	Lup008636.1	PHYTOCHROME KINASE SUBSTRATE 2-like
NovmiR10	Lup011879.1	calcium-transporting ATPase 8
NovmiR10	Lup018877.1	protein NEDD1
NovmiR11	Lup011060.1	eukaryotic aspartyl protease family protein
NovmiR11	Lup026751.1	nudix hydrolase 3
NovmiR13	Lup013416.1	xyloglucan endotransglucosylase/hydrolase protein
